# Supplementary material for: Introductory Tutorials for Simulating Protein Dynamics with GROMACS
Source: J Phys Chem B. 2024 Sep 21;128(39):9418–35. doi: 10.1021/acs.jpcb.4c04901 (PMC11457149; doi:10.1021/acs.jpcb.4c04901)
Supplement: Supplementary file 1 — jp4c04901_si_001.zip [file jp4c04901_si_001.zip]

Archive with 142 entries (134 files):
- inputs/
- __MACOSX/._inputs
- inputs/02_complex/
- __MACOSX/inputs/._02_complex
- inputs/03_chignolin/
- __MACOSX/inputs/._03_chignolin
- inputs/01_ubiquitin/
- __MACOSX/inputs/._01_ubiquitin
- inputs/02_complex/1ihj_chainAD_fixed_capped.pdb
- __MACOSX/inputs/02_complex/._1ihj_chainAD_fixed_capped.pdb
- inputs/02_complex/inputs/
- __MACOSX/inputs/02_complex/._inputs
- inputs/03_chignolin/write_wham_files.py
- __MACOSX/inputs/03_chignolin/._write_wham_files.py
- inputs/03_chignolin/1uao_model1.pdb
- __MACOSX/inputs/03_chignolin/._1uao_model1.pdb
- inputs/03_chignolin/find_windows.py
- __MACOSX/inputs/03_chignolin/._find_windows.py
- inputs/03_chignolin/run_umbrella_sampling.sh
- __MACOSX/inputs/03_chignolin/._run_umbrella_sampling.sh
- inputs/03_chignolin/inputs/
- __MACOSX/inputs/03_chignolin/._inputs
- inputs/01_ubiquitin/1UBQ.pdb
- __MACOSX/inputs/01_ubiquitin/._1UBQ.pdb
- inputs/01_ubiquitin/free_ener_plot/
- __MACOSX/inputs/01_ubiquitin/._free_ener_plot
- inputs/01_ubiquitin/inputs/
- __MACOSX/inputs/01_ubiquitin/._inputs
- inputs/02_complex/inputs/md.mdp
- __MACOSX/inputs/02_complex/inputs/._md.mdp
- inputs/02_complex/inputs/ions.mdp
- __MACOSX/inputs/02_complex/inputs/._ions.mdp
- inputs/02_complex/inputs/md_test.mdp
- __MACOSX/inputs/02_complex/inputs/._md_test.mdp
- inputs/02_complex/inputs/nvt.mdp
- __MACOSX/inputs/02_complex/inputs/._nvt.mdp
- inputs/02_complex/inputs/minim.mdp
- __MACOSX/inputs/02_complex/inputs/._minim.mdp
- inputs/02_complex/inputs/npt.mdp
- __MACOSX/inputs/02_complex/inputs/._npt.mdp
- inputs/03_chignolin/inputs/us21.mdp
- __MACOSX/inputs/03_chignolin/inputs/._us21.mdp
- inputs/03_chignolin/inputs/us0.mdp
- __MACOSX/inputs/03_chignolin/inputs/._us0.mdp
- inputs/03_chignolin/inputs/us1.mdp
- __MACOSX/inputs/03_chignolin/inputs/._us1.mdp
- inputs/03_chignolin/inputs/us20.mdp
- __MACOSX/inputs/03_chignolin/inputs/._us20.mdp
- inputs/03_chignolin/inputs/us22.mdp
- __MACOSX/inputs/03_chignolin/inputs/._us22.mdp
- inputs/03_chignolin/inputs/us3.mdp
- __MACOSX/inputs/03_chignolin/inputs/._us3.mdp
- inputs/03_chignolin/inputs/us2.mdp
- __MACOSX/inputs/03_chignolin/inputs/._us2.mdp
- inputs/03_chignolin/inputs/us23.mdp
- __MACOSX/inputs/03_chignolin/inputs/._us23.mdp
- inputs/03_chignolin/inputs/us6.mdp
- __MACOSX/inputs/03_chignolin/inputs/._us6.mdp
- inputs/03_chignolin/inputs/us7.mdp
- __MACOSX/inputs/03_chignolin/inputs/._us7.mdp
- inputs/03_chignolin/inputs/us18.mdp
- __MACOSX/inputs/03_chignolin/inputs/._us18.mdp
- inputs/03_chignolin/inputs/us5.mdp
- __MACOSX/inputs/03_chignolin/inputs/._us5.mdp
- inputs/03_chignolin/inputs/us24.mdp
- __MACOSX/inputs/03_chignolin/inputs/._us24.mdp
- inputs/03_chignolin/inputs/us25.mdp
- __MACOSX/inputs/03_chignolin/inputs/._us25.mdp
- inputs/03_chignolin/inputs/us4.mdp
- __MACOSX/inputs/03_chignolin/inputs/._us4.mdp
- inputs/03_chignolin/inputs/us19.mdp
- __MACOSX/inputs/03_chignolin/inputs/._us19.mdp
- inputs/03_chignolin/inputs/md.mdp
- __MACOSX/inputs/03_chignolin/inputs/._md.mdp
- inputs/03_chignolin/inputs/ions.mdp
- __MACOSX/inputs/03_chignolin/inputs/._ions.mdp
- inputs/03_chignolin/inputs/md_test.mdp
- __MACOSX/inputs/03_chignolin/inputs/._md_test.mdp
- inputs/03_chignolin/inputs/nvt.mdp
- __MACOSX/inputs/03_chignolin/inputs/._nvt.mdp
- inputs/03_chignolin/inputs/minim.mdp
- __MACOSX/inputs/03_chignolin/inputs/._minim.mdp
- inputs/03_chignolin/inputs/pull.mdp
- __MACOSX/inputs/03_chignolin/inputs/._pull.mdp
- inputs/03_chignolin/inputs/npt.mdp
- __MACOSX/inputs/03_chignolin/inputs/._npt.mdp
- inputs/03_chignolin/inputs/us14.mdp
- __MACOSX/inputs/03_chignolin/inputs/._us14.mdp
- inputs/03_chignolin/inputs/us9.mdp
- __MACOSX/inputs/03_chignolin/inputs/._us9.mdp
- inputs/03_chignolin/inputs/us8.mdp
- __MACOSX/inputs/03_chignolin/inputs/._us8.mdp
- inputs/03_chignolin/inputs/us15.mdp
- __MACOSX/inputs/03_chignolin/inputs/._us15.mdp
- inputs/03_chignolin/inputs/us17.mdp
- __MACOSX/inputs/03_chignolin/inputs/._us17.mdp
- inputs/03_chignolin/inputs/us.tmpl
- __MACOSX/inputs/03_chignolin/inputs/._us.tmpl
- inputs/03_chignolin/inputs/us16.mdp
- __MACOSX/inputs/03_chignolin/inputs/._us16.mdp
- inputs/03_chignolin/inputs/us12.mdp
- __MACOSX/inputs/03_chignolin/inputs/._us12.mdp
- inputs/03_chignolin/inputs/us13.mdp
- __MACOSX/inputs/03_chignolin/inputs/._us13.mdp
- inputs/03_chignolin/inputs/us11.mdp
- __MACOSX/inputs/03_chignolin/inputs/._us11.mdp
- inputs/03_chignolin/inputs/us10.mdp
- __MACOSX/inputs/03_chignolin/inputs/._us10.mdp
- inputs/01_ubiquitin/free_ener_plot/norm_hist_d1_d2.dat
- __MACOSX/inputs/01_ubiquitin/free_ener_plot/._norm_hist_d1_d2.dat
- inputs/01_ubiquitin/free_ener_plot/norm_hist_d1_d2.png
- __MACOSX/inputs/01_ubiquitin/free_ener_plot/._norm_hist_d1_d2.png
- inputs/01_ubiquitin/free_ener_plot/free_ener_d1_d2.png
- __MACOSX/inputs/01_ubiquitin/free_ener_plot/._free_ener_d1_d2.png
- inputs/01_ubiquitin/free_ener_plot/bash_plot_histograms
- __MACOSX/inputs/01_ubiquitin/free_ener_plot/._bash_plot_histograms
- inputs/01_ubiquitin/free_ener_plot/plot_norm_histogram.m
- __MACOSX/inputs/01_ubiquitin/free_ener_plot/._plot_norm_histogram.m
- inputs/01_ubiquitin/free_ener_plot/free_ener.dat
- __MACOSX/inputs/01_ubiquitin/free_ener_plot/._free_ener.dat
- inputs/01_ubiquitin/free_ener_plot/plot_histogram.m
- __MACOSX/inputs/01_ubiquitin/free_ener_plot/._plot_histogram.m
- inputs/01_ubiquitin/free_ener_plot/calc_2d_histogram.pl
- __MACOSX/inputs/01_ubiquitin/free_ener_plot/._calc_2d_histogram.pl
- inputs/01_ubiquitin/free_ener_plot/plot_free_ener.m
- __MACOSX/inputs/01_ubiquitin/free_ener_plot/._plot_free_ener.m
- inputs/01_ubiquitin/free_ener_plot/hist_d1_d2.dat
- __MACOSX/inputs/01_ubiquitin/free_ener_plot/._hist_d1_d2.dat
- inputs/01_ubiquitin/free_ener_plot/hist_d1_d2.png
- __MACOSX/inputs/01_ubiquitin/free_ener_plot/._hist_d1_d2.png
- inputs/01_ubiquitin/inputs/md.mdp
- __MACOSX/inputs/01_ubiquitin/inputs/._md.mdp
- inputs/01_ubiquitin/inputs/ions.mdp
- __MACOSX/inputs/01_ubiquitin/inputs/._ions.mdp
- inputs/01_ubiquitin/inputs/md_test.mdp
- __MACOSX/inputs/01_ubiquitin/inputs/._md_test.mdp
- inputs/01_ubiquitin/inputs/nvt.mdp
- __MACOSX/inputs/01_ubiquitin/inputs/._nvt.mdp
- inputs/01_ubiquitin/inputs/minim.mdp
- __MACOSX/inputs/01_ubiquitin/inputs/._minim.mdp
- inputs/01_ubiquitin/inputs/npt.mdp
- __MACOSX/inputs/01_ubiquitin/inputs/._npt.mdp
