# Supplementary material for: Introductory Tutorials for Simulating Protein Dynamics with GROMACS
Source: J Phys Chem B. 2024 Sep 21;128(39):9418–35. doi: 10.1021/acs.jpcb.4c04901 (PMC11457149; doi:10.1021/acs.jpcb.4c04901)
Supplement: Supplementary file 1 — jp4c04901_si_001.zip [file jp4c04901_si_001.zip › inputs/02_complex/1ihj_chainAD_fixed_capped.pdb]

TITLE     Gyas ROwers Mature At Cryogenic Speed
MODEL        1
ATOM      1  CH3 ACE A  11       0.912  -0.721 -21.127  1.00  0.00           C
ATOM      2 HH31 ACE A  11       0.881  -1.440 -20.321  1.00  0.00           H
ATOM      3 HH32 ACE A  11       0.429   0.189 -20.801  1.00  0.00           H
ATOM      4 HH33 ACE A  11       0.373  -1.119 -21.973  1.00  0.00           H
ATOM      5  C   ACE A  11       2.347  -0.436 -21.513  1.00  0.00           C
ATOM      6  O   ACE A  11       3.090  -1.340 -21.917  1.00  0.00           O
ATOM      7  N   GLY A  12       2.867   0.935 -21.408  1.00 38.47           N
ATOM      8  CA  GLY A  12       4.215   0.909 -20.769  1.00 37.68           C
ATOM      9  C   GLY A  12       4.116   0.957 -19.259  1.00 35.86           C
ATOM     10  O   GLY A  12       3.438   1.817 -18.703  1.00 39.12           O
ATOM     11  N   GLU A  13       4.802   0.039 -18.590  1.00 33.00           N
ATOM     12  CA  GLU A  13       4.763  -0.014 -17.138  1.00 29.65           C
ATOM     13  C   GLU A  13       6.004   0.617 -16.523  1.00 26.81           C
ATOM     14  O   GLU A  13       6.999   0.864 -17.208  1.00 22.44           O
ATOM     15  CB  GLU A  13       4.630  -1.468 -16.688  1.00 33.26           C
ATOM     16  CG  GLU A  13       3.604  -2.234 -17.508  1.00 40.78           C
ATOM     17  CD  GLU A  13       3.341  -3.625 -16.979  1.00 44.76           C
ATOM     18  OE1 GLU A  13       4.306  -4.406 -16.842  1.00 47.95           O
ATOM     19  OE2 GLU A  13       2.161  -3.936 -16.705  1.00 48.03           O
ATOM     20  N   LEU A  14       5.945   0.879 -15.225  1.00 22.97           N
ATOM     21  CA  LEU A  14       7.080   1.483 -14.552  1.00 20.14           C
ATOM     22  C   LEU A  14       7.057   1.194 -13.062  1.00 20.58           C
ATOM     23  O   LEU A  14       5.993   1.164 -12.442  1.00 20.33           O
ATOM     24  CB  LEU A  14       7.063   2.994 -14.764  1.00 20.96           C
ATOM     25  CG  LEU A  14       8.285   3.740 -14.234  1.00 24.69           C
ATOM     26  CD1 LEU A  14       9.469   3.476 -15.157  1.00 24.07           C
ATOM     27  CD2 LEU A  14       7.985   5.222 -14.150  1.00 27.83           C
ATOM     28  N   ILE A  15       8.236   0.976 -12.494  1.00 19.83           N
ATOM     29  CA  ILE A  15       8.349   0.738 -11.060  1.00 19.22           C
ATOM     30  C   ILE A  15       8.862   2.043 -10.475  1.00 18.99           C
ATOM     31  O   ILE A  15       9.871   2.574 -10.934  1.00 18.46           O
ATOM     32  CB  ILE A  15       9.363  -0.373 -10.736  1.00 20.50           C
ATOM     33  CG1 ILE A  15       8.870  -1.707 -11.298  1.00 20.02           C
ATOM     34  CG2 ILE A  15       9.565  -0.467  -9.224  1.00 20.78           C
ATOM     35  CD1 ILE A  15       9.881  -2.825 -11.196  1.00 24.78           C
ATOM     36  N   HIS A  16       8.156   2.579  -9.487  1.00 17.55           N
ATOM     37  CA  HIS A  16       8.590   3.818  -8.862  1.00 17.30           C
ATOM     38  C   HIS A  16       8.323   3.767  -7.365  1.00 18.86           C
ATOM     39  O   HIS A  16       7.703   2.826  -6.873  1.00 17.50           O
ATOM     40  CB  HIS A  16       7.904   5.029  -9.504  1.00 17.51           C
ATOM     41  CG  HIS A  16       6.422   5.084  -9.295  1.00 20.72           C
ATOM     42  CD2 HIS A  16       5.653   5.967  -8.615  1.00 22.27           C
ATOM     43  ND1 HIS A  16       5.554   4.168  -9.849  1.00 23.90           N
ATOM     44  CE1 HIS A  16       4.314   4.487  -9.522  1.00 19.05           C
ATOM     45  NE2 HIS A  16       4.346   5.574  -8.774  1.00 26.27           N
ATOM     46  N   MET A  17       8.810   4.768  -6.640  1.00 17.15           N
ATOM     47  CA  MET A  17       8.651   4.795  -5.192  1.00 16.16           C
ATOM     48  C   MET A  17       7.677   5.865  -4.748  1.00 18.93           C
ATOM     49  O   MET A  17       7.691   6.980  -5.263  1.00 17.47           O
ATOM     50  CB  MET A  17      10.001   5.054  -4.510  1.00 19.32           C
ATOM     51  CG  MET A  17      11.053   3.991  -4.745  1.00 25.14           C
ATOM     52  SD  MET A  17      10.517   2.370  -4.196  1.00 27.79           S
ATOM     53  CE  MET A  17      10.587   2.546  -2.443  1.00 28.81           C
ATOM     54  N   VAL A  18       6.836   5.521  -3.780  1.00 17.29           N
ATOM     55  CA  VAL A  18       5.869   6.470  -3.251  1.00 18.77           C
ATOM     56  C   VAL A  18       5.873   6.395  -1.733  1.00 19.33           C
ATOM     57  O   VAL A  18       5.719   5.324  -1.158  1.00 18.68           O
ATOM     58  CB  VAL A  18       4.442   6.170  -3.763  1.00 20.80           C
ATOM     59  CG1 VAL A  18       3.426   7.062  -3.045  1.00 21.60           C
ATOM     60  CG2 VAL A  18       4.370   6.410  -5.270  1.00 22.60           C
ATOM     61  N   THR A  19       6.064   7.538  -1.086  1.00 20.69           N
ATOM     62  CA  THR A  19       6.051   7.580   0.366  1.00 21.51           C
ATOM     63  C   THR A  19       4.762   8.259   0.810  1.00 20.83           C
ATOM     64  O   THR A  19       4.419   9.335   0.324  1.00 22.34           O
ATOM     65  CB  THR A  19       7.254   8.369   0.927  1.00 25.34           C
ATOM     66  CG2 THR A  19       7.071   8.641   2.421  1.00 27.50           C
ATOM     67  OG1 THR A  19       8.455   7.613   0.727  1.00 25.97           O
ATOM     68  N   LEU A  20       4.038   7.607   1.709  1.00 22.18           N
ATOM     69  CA  LEU A  20       2.801   8.157   2.238  1.00 22.51           C
ATOM     70  C   LEU A  20       3.008   8.449   3.721  1.00 24.08           C
ATOM     71  O   LEU A  20       3.640   7.672   4.441  1.00 24.09           O
ATOM     72  CB  LEU A  20       1.643   7.168   2.073  1.00 20.32           C
ATOM     73  CG  LEU A  20       1.196   6.814   0.650  1.00 23.26           C
ATOM     74  CD1 LEU A  20       0.049   5.814   0.714  1.00 22.02           C
ATOM     75  CD2 LEU A  20       0.769   8.080  -0.094  1.00 21.56           C
ATOM     76  N   ASP A  21       2.476   9.579   4.160  1.00 23.33           N
ATOM     77  CA  ASP A  21       2.571  10.003   5.549  1.00 21.50           C
ATOM     78  C   ASP A  21       1.128  10.232   5.982  1.00 19.85           C
ATOM     79  O   ASP A  21       0.448  11.095   5.428  1.00 20.07           O
ATOM     80  CB  ASP A  21       3.357  11.310   5.632  1.00 25.93           C
ATOM     81  CG  ASP A  21       3.633  11.731   7.058  1.00 31.04           C
ATOM     82  OD1 ASP A  21       2.750  11.526   7.910  1.00 28.00           O
ATOM     83  OD2 ASP A  21       4.728  12.275   7.321  1.00 33.70           O
ATOM     84  N   LYS A  22       0.648   9.458   6.951  1.00 18.08           N
ATOM     85  CA  LYS A  22      -0.732   9.622   7.389  1.00 19.71           C
ATOM     86  C   LYS A  22      -0.893  10.580   8.557  1.00 20.37           C
ATOM     87  O   LYS A  22      -1.927  10.583   9.220  1.00 20.90           O
ATOM     88  CB  LYS A  22      -1.368   8.272   7.743  1.00 18.70           C
ATOM     89  CG  LYS A  22      -0.747   7.544   8.920  1.00 19.20           C
ATOM     90  CD  LYS A  22      -1.561   6.302   9.257  1.00 24.02           C
ATOM     91  CE  LYS A  22      -0.937   5.501  10.385  1.00 26.29           C
ATOM     92  NZ  LYS A  22      -1.695   4.243  10.642  1.00 31.12           N
ATOM     93  N   THR A  23       0.129  11.392   8.805  1.00 22.66           N
ATOM     94  CA  THR A  23       0.055  12.368   9.888  1.00 24.08           C
ATOM     95  C   THR A  23      -1.202  13.214   9.711  1.00 21.06           C
ATOM     96  O   THR A  23      -1.405  13.830   8.663  1.00 23.95           O
ATOM     97  CB  THR A  23       1.282  13.300   9.886  1.00 26.11           C
ATOM     98  CG2 THR A  23       1.124  14.403  10.928  1.00 28.32           C
ATOM     99  OG1 THR A  23       2.455  12.537  10.183  1.00 27.18           O
ATOM    100  N   GLY A  24      -2.051  13.223  10.733  1.00 21.90           N
ATOM    101  CA  GLY A  24      -3.274  14.005  10.679  1.00 22.03           C
ATOM    102  C   GLY A  24      -4.435  13.317   9.990  1.00 23.84           C
ATOM    103  O   GLY A  24      -5.507  13.909   9.826  1.00 23.60           O
ATOM    104  N   LYS A  25      -4.229  12.064   9.592  1.00 22.63           N
ATOM    105  CA  LYS A  25      -5.262  11.284   8.911  1.00 23.25           C
ATOM    106  C   LYS A  25      -5.462   9.944   9.618  1.00 20.42           C
ATOM    107  O   LYS A  25      -4.543   9.423  10.237  1.00 21.13           O
ATOM    108  CB  LYS A  25      -4.862  11.045   7.451  1.00 24.79           C
ATOM    109  CG  LYS A  25      -4.753  12.304   6.610  1.00 25.50           C
ATOM    110  CD  LYS A  25      -6.116  12.920   6.345  1.00 26.69           C
ATOM    111  CE  LYS A  25      -6.005  14.099   5.392  1.00 27.58           C
ATOM    112  NZ  LYS A  25      -7.340  14.617   5.002  1.00 29.67           N
ATOM    113  N   LYS A  26      -6.667   9.392   9.511  1.00 23.31           N
ATOM    114  CA  LYS A  26      -7.015   8.126  10.151  1.00 25.30           C
ATOM    115  C   LYS A  26      -6.273   6.899   9.630  1.00 24.83           C
ATOM    116  O   LYS A  26      -6.049   5.933  10.364  1.00 25.48           O
ATOM    117  CB  LYS A  26      -8.522   7.889  10.025  1.00 30.21           C
ATOM    118  CG  LYS A  26      -9.365   8.792  10.908  1.00 37.09           C
ATOM    119  CD  LYS A  26      -9.289   8.362  12.366  1.00 41.71           C
ATOM    120  CE  LYS A  26      -9.908   6.986  12.566  1.00 43.59           C
ATOM    121  NZ  LYS A  26      -9.866   6.557  13.990  1.00 47.44           N
ATOM    122  N   SER A  27      -5.903   6.925   8.360  1.00 22.70           N
ATOM    123  CA  SER A  27      -5.202   5.792   7.774  1.00 20.05           C
ATOM    124  C   SER A  27      -4.535   6.246   6.495  1.00 17.55           C
ATOM    125  O   SER A  27      -4.688   7.395   6.088  1.00 17.86           O
ATOM    126  CB  SER A  27      -6.187   4.665   7.467  1.00 21.47           C
ATOM    127  OG  SER A  27      -7.050   5.036   6.408  1.00 23.98           O
ATOM    128  N   PHE A  28      -3.802   5.345   5.851  1.00 17.01           N
ATOM    129  CA  PHE A  28      -3.127   5.709   4.619  1.00 15.33           C
ATOM    130  C   PHE A  28      -4.120   5.823   3.467  1.00 17.01           C
ATOM    131  O   PHE A  28      -3.894   6.578   2.521  1.00 16.01           O
ATOM    132  CB  PHE A  28      -2.023   4.701   4.306  1.00 14.78           C
ATOM    133  CG  PHE A  28      -0.889   4.731   5.296  1.00 14.62           C
ATOM    134  CD1 PHE A  28      -0.822   3.801   6.324  1.00 15.85           C
ATOM    135  CD2 PHE A  28       0.094   5.717   5.215  1.00 15.29           C
ATOM    136  CE1 PHE A  28       0.213   3.851   7.264  1.00 18.16           C
ATOM    137  CE2 PHE A  28       1.132   5.777   6.150  1.00 18.50           C
ATOM    138  CZ  PHE A  28       1.190   4.843   7.173  1.00 17.62           C
ATOM    139  N   GLY A  29      -5.216   5.074   3.560  1.00 17.92           N
ATOM    140  CA  GLY A  29      -6.256   5.150   2.546  1.00 16.58           C
ATOM    141  C   GLY A  29      -6.185   4.173   1.389  1.00 17.49           C
ATOM    142  O   GLY A  29      -6.695   4.461   0.304  1.00 14.74           O
ATOM    143  N   ILE A  30      -5.549   3.027   1.594  1.00 15.26           N
ATOM    144  CA  ILE A  30      -5.476   2.052   0.520  1.00 16.94           C
ATOM    145  C   ILE A  30      -6.135   0.744   0.907  1.00 18.42           C
ATOM    146  O   ILE A  30      -6.018   0.285   2.044  1.00 20.16           O
ATOM    147  CB  ILE A  30      -4.018   1.750   0.096  1.00 20.93           C
ATOM    148  CG1 ILE A  30      -3.235   1.158   1.269  1.00 19.75           C
ATOM    149  CG2 ILE A  30      -3.346   3.028  -0.416  1.00 19.16           C
ATOM    150  CD1 ILE A  30      -1.871   0.644   0.879  1.00 26.53           C
ATOM    151  N   CYS A  31      -6.858   0.162  -0.043  1.00 17.47           N
ATOM    152  CA  CYS A  31      -7.493  -1.126   0.172  1.00 15.96           C
ATOM    153  C   CYS A  31      -6.826  -2.013  -0.865  1.00 16.11           C
ATOM    154  O   CYS A  31      -6.674  -1.621  -2.026  1.00 16.88           O
ATOM    155  CB  CYS A  31      -8.998  -1.046  -0.053  1.00 21.03           C
ATOM    156  SG  CYS A  31      -9.908  -0.012   1.148  1.00 26.36           S
ATOM    157  N   ILE A  32      -6.416  -3.200  -0.445  1.00 15.28           N
ATOM    158  CA  ILE A  32      -5.692  -4.091  -1.335  1.00 16.47           C
ATOM    159  C   ILE A  32      -6.316  -5.459  -1.521  1.00 18.60           C
ATOM    160  O   ILE A  32      -7.170  -5.885  -0.744  1.00 16.70           O
ATOM    161  CB  ILE A  32      -4.252  -4.298  -0.820  1.00 15.06           C
ATOM    162  CG1 ILE A  32      -4.281  -5.029   0.528  1.00 18.62           C
ATOM    163  CG2 ILE A  32      -3.561  -2.951  -0.644  1.00 17.61           C
ATOM    164  CD1 ILE A  32      -2.896  -5.326   1.110  1.00 19.04           C
ATOM    165  N   VAL A  33      -5.872  -6.146  -2.566  1.00 18.98           N
ATOM    166  CA  VAL A  33      -6.354  -7.490  -2.855  1.00 20.33           C
ATOM    167  C   VAL A  33      -5.270  -8.281  -3.563  1.00 19.38           C
ATOM    168  O   VAL A  33      -4.383  -7.712  -4.198  1.00 19.61           O
ATOM    169  CB  VAL A  33      -7.604  -7.487  -3.779  1.00 20.85           C
ATOM    170  CG1 VAL A  33      -8.732  -6.711  -3.134  1.00 23.75           C
ATOM    171  CG2 VAL A  33      -7.247  -6.908  -5.145  1.00 20.92           C
ATOM    172  N   ARG A  34      -5.336  -9.599  -3.427  1.00 20.73           N
ATOM    173  CA  ARG A  34      -4.401 -10.474  -4.112  1.00 23.91           C
ATOM    174  C   ARG A  34      -4.973 -10.522  -5.517  1.00 26.01           C
ATOM    175  O   ARG A  34      -6.189 -10.624  -5.684  1.00 26.84           O
ATOM    176  CB  ARG A  34      -4.444 -11.883  -3.525  1.00 28.65           C
ATOM    177  CG  ARG A  34      -3.653 -12.090  -2.262  1.00 34.27           C
ATOM    178  CD  ARG A  34      -2.432 -12.937  -2.551  1.00 37.46           C
ATOM    179  NE  ARG A  34      -1.255 -12.113  -2.785  1.00 42.86           N
ATOM    180  CZ  ARG A  34      -0.107 -12.570  -3.270  1.00 41.70           C
ATOM    181  NH1 ARG A  34       0.019 -13.853  -3.587  1.00 40.37           N
ATOM    182  NH2 ARG A  34       0.921 -11.746  -3.416  1.00 39.64           N
ATOM    183  N   GLY A  35      -4.114 -10.446  -6.522  1.00 25.55           N
ATOM    184  CA  GLY A  35      -4.610 -10.486  -7.883  1.00 30.58           C
ATOM    185  C   GLY A  35      -3.605 -11.083  -8.837  1.00 29.87           C
ATOM    186  O   GLY A  35      -2.536 -11.526  -8.426  1.00 29.61           O
ATOM    187  N   GLU A  36      -3.954 -11.104 -10.118  1.00 32.38           N
ATOM    188  CA  GLU A  36      -3.062 -11.643 -11.132  1.00 34.53           C
ATOM    189  C   GLU A  36      -3.269 -10.942 -12.462  1.00 32.84           C
ATOM    190  O   GLU A  36      -4.377 -10.523 -12.794  1.00 32.47           O
ATOM    191  CB  GLU A  36      -3.285 -13.147 -11.310  1.00 37.20           C
ATOM    192  CG  GLU A  36      -4.704 -13.528 -11.687  1.00 43.25           C
ATOM    193  CD  GLU A  36      -4.800 -14.941 -12.228  1.00 46.38           C
ATOM    194  OE1 GLU A  36      -4.189 -15.852 -11.631  1.00 49.84           O
ATOM    195  OE2 GLU A  36      -5.492 -15.142 -13.248  1.00 49.44           O
ATOM    196  N   VAL A  37      -2.183 -10.811 -13.210  1.00 32.45           N
ATOM    197  CA  VAL A  37      -2.217 -10.175 -14.517  1.00 33.12           C
ATOM    198  C   VAL A  37      -1.389 -11.046 -15.442  1.00 35.13           C
ATOM    199  O   VAL A  37      -0.413 -11.662 -15.012  1.00 33.62           O
ATOM    200  CB  VAL A  37      -1.615  -8.758 -14.466  1.00 34.24           C
ATOM    201  CG1 VAL A  37      -2.525  -7.842 -13.672  1.00 35.68           C
ATOM    202  CG2 VAL A  37      -0.236  -8.799 -13.825  1.00 35.86           C
ATOM    203  N   LYS A  38      -1.774 -11.122 -16.709  1.00 38.82           N
ATOM    204  CA  LYS A  38      -1.011 -11.952 -17.620  1.00 43.96           C
ATOM    205  C   LYS A  38       0.152 -11.193 -18.231  1.00 46.68           C
ATOM    206  O   LYS A  38      -0.026 -10.271 -19.029  1.00 49.76           O
ATOM    207  CB  LYS A  38      -1.914 -12.552 -18.706  1.00 45.07           C
ATOM    208  CG  LYS A  38      -2.599 -11.565 -19.628  1.00 48.70           C
ATOM    209  CD  LYS A  38      -3.624 -12.277 -20.515  1.00 50.65           C
ATOM    210  CE  LYS A  38      -3.013 -13.465 -21.260  1.00 51.68           C
ATOM    211  NZ  LYS A  38      -4.018 -14.196 -22.092  1.00 51.21           N
ATOM    212  N   ASP A  39       1.339 -11.552 -17.780  1.00 47.72           N
ATOM    213  CA  ASP A  39       2.562 -11.037 -18.307  1.00 49.70           C
ATOM    214  C   ASP A  39       3.136 -11.945 -19.375  1.00 49.87           C
ATOM    215  O   ASP A  39       3.659 -13.005 -19.042  1.00 53.20           O
ATOM    216  CB  ASP A  39       3.507 -10.853 -17.129  1.00 51.18           C
ATOM    217  CG  ASP A  39       2.923  -9.869 -16.126  1.00 53.09           C
ATOM    218  OD1 ASP A  39       2.037  -9.078 -16.524  1.00 52.91           O
ATOM    219  OD2 ASP A  39       3.334  -9.890 -14.949  1.00 54.93           O
ATOM    220  N   SER A  40       2.917 -11.577 -20.614  1.00 49.44           N
ATOM    221  CA  SER A  40       3.272 -12.395 -21.767  1.00 47.54           C
ATOM    222  C   SER A  40       3.081 -11.625 -23.069  1.00 46.03           C
ATOM    223  O   SER A  40       2.091 -10.881 -23.182  1.00 44.12           O
ATOM    224  CB  SER A  40       2.448 -13.684 -21.783  1.00 48.56           C
ATOM    225  OG  SER A  40       1.200 -13.485 -22.424  1.00 49.91           O
ATOM    226  N   PRO A  41       2.971 -13.323 -24.083  1.00 43.78           N
ATOM    227  CA  PRO A  41       1.614 -13.864 -24.169  1.00 42.31           C
ATOM    228  C   PRO A  41       1.406 -15.084 -23.260  1.00 40.07           C
ATOM    229  O   PRO A  41      -0.527 -16.225 -22.977  1.00 38.90           O
ATOM    230  CB  PRO A  41       1.518 -14.371 -25.612  1.00 41.94           C
ATOM    231  CG  PRO A  41       2.901 -14.759 -25.961  1.00 43.41           C
ATOM    232  CD  PRO A  41       3.797 -13.862 -25.155  1.00 44.30           C
ATOM    233  N   ASN A  42       1.682 -16.520 -22.512  1.00 38.23           N
ATOM    234  CA  ASN A  42       1.423 -17.803 -21.897  1.00 35.25           C
ATOM    235  C   ASN A  42       1.815 -17.784 -20.434  1.00 31.91           C
ATOM    236  O   ASN A  42       1.998 -18.941 -19.860  1.00 27.12           O
ATOM    237  CB  ASN A  42       2.102 -18.912 -22.693  1.00 39.94           C
ATOM    238  CG  ASN A  42       1.574 -18.972 -24.114  1.00 44.65           C
ATOM    239  ND2 ASN A  42       2.468 -19.179 -25.072  1.00 47.86           N
ATOM    240  OD1 ASN A  42       0.371 -18.829 -24.346  1.00 48.19           O
ATOM    241  N   THR A  43       1.912 -16.712 -19.702  1.00 30.37           N
ATOM    242  CA  THR A  43       2.216 -16.760 -18.275  1.00 30.81           C
ATOM    243  C   THR A  43       1.458 -15.684 -17.517  1.00 28.36           C
ATOM    244  O   THR A  43       0.950 -14.733 -18.107  1.00 28.22           O
ATOM    245  CB  THR A  43       3.731 -16.599 -17.987  1.00 32.76           C
ATOM    246  CG2 THR A  43       4.531 -17.624 -18.767  1.00 34.24           C
ATOM    247  OG1 THR A  43       4.160 -15.281 -18.347  1.00 34.72           O
ATOM    248  N   LYS A  44       1.366 -15.856 -16.205  1.00 29.06           N
ATOM    249  CA  LYS A  44       0.679 -14.897 -15.356  1.00 30.26           C
ATOM    250  C   LYS A  44       1.527 -14.602 -14.134  1.00 32.10           C
ATOM    251  O   LYS A  44       2.353 -15.420 -13.722  1.00 30.01           O
ATOM    252  CB  LYS A  44      -0.680 -15.438 -14.904  1.00 30.68           C
ATOM    253  CG  LYS A  44      -1.739 -15.492 -15.995  1.00 32.42           C
ATOM    254  CD  LYS A  44      -3.091 -15.875 -15.421  1.00 31.05           C
ATOM    255  CE  LYS A  44      -4.174 -15.828 -16.481  1.00 37.43           C
ATOM    256  NZ  LYS A  44      -5.494 -16.232 -15.926  1.00 38.00           N
ATOM    257  N   THR A  45       1.322 -13.420 -13.565  1.00 32.39           N
ATOM    258  CA  THR A  45       2.043 -13.008 -12.374  1.00 34.86           C
ATOM    259  C   THR A  45       1.005 -12.675 -11.314  1.00 34.46           C
ATOM    260  O   THR A  45      -0.032 -12.080 -11.613  1.00 32.73           O
ATOM    261  CB  THR A  45       2.909 -11.764 -12.638  1.00 38.51           C
ATOM    262  CG2 THR A  45       3.702 -11.399 -11.391  1.00 39.28           C
ATOM    263  OG1 THR A  45       3.821 -12.036 -13.709  1.00 43.77           O
ATOM    264  N   THR A  46       1.277 -13.080 -10.081  1.00 34.07           N
ATOM    265  CA  THR A  46       0.367 -12.821  -8.977  1.00 33.79           C
ATOM    266  C   THR A  46       0.974 -11.747  -8.090  1.00 33.22           C
ATOM    267  O   THR A  46       2.185 -11.520  -8.115  1.00 33.17           O
ATOM    268  CB  THR A  46       0.145 -14.083  -8.133  1.00 38.52           C
ATOM    269  CG2 THR A  46      -0.648 -15.123  -8.918  1.00 37.93           C
ATOM    270  OG1 THR A  46       1.418 -14.628  -7.761  1.00 41.84           O
ATOM    271  N   GLY A  47       0.136 -11.075  -7.313  1.00 27.90           N
ATOM    272  CA  GLY A  47       0.660 -10.046  -6.442  1.00 25.10           C
ATOM    273  C   GLY A  47      -0.401  -9.284  -5.687  1.00 23.71           C
ATOM    274  O   GLY A  47      -1.587  -9.610  -5.739  1.00 20.30           O
ATOM    275  N   ILE A  48       0.049  -8.254  -4.978  1.00 20.49           N
ATOM    276  CA  ILE A  48      -0.818  -7.399  -4.187  1.00 18.04           C
ATOM    277  C   ILE A  48      -1.154  -6.169  -5.018  1.00 18.19           C
ATOM    278  O   ILE A  48      -0.261  -5.463  -5.471  1.00 19.44           O
ATOM    279  CB  ILE A  48      -0.098  -6.957  -2.895  1.00 16.38           C
ATOM    280  CG1 ILE A  48       0.204  -8.183  -2.033  1.00 16.06           C
ATOM    281  CG2 ILE A  48      -0.945  -5.947  -2.135  1.00 17.61           C
ATOM    282  CD1 ILE A  48      -1.016  -8.863  -1.480  1.00 19.99           C
ATOM    283  N   PHE A  49      -2.442  -5.915  -5.217  1.00 15.69           N
ATOM    284  CA  PHE A  49      -2.862  -4.770  -6.005  1.00 15.71           C
ATOM    285  C   PHE A  49      -3.713  -3.797  -5.210  1.00 14.70           C
ATOM    286  O   PHE A  49      -4.412  -4.185  -4.281  1.00 14.98           O
ATOM    287  CB  PHE A  49      -3.664  -5.231  -7.222  1.00 17.87           C
ATOM    288  CG  PHE A  49      -2.864  -6.022  -8.211  1.00 17.36           C
ATOM    289  CD1 PHE A  49      -2.562  -7.356  -7.974  1.00 20.93           C
ATOM    290  CD2 PHE A  49      -2.410  -5.428  -9.384  1.00 20.80           C
ATOM    291  CE1 PHE A  49      -1.815  -8.094  -8.893  1.00 20.69           C
ATOM    292  CE2 PHE A  49      -1.663  -6.154 -10.313  1.00 23.70           C
ATOM    293  CZ  PHE A  49      -1.365  -7.491 -10.065  1.00 22.35           C
ATOM    294  N   ILE A  50      -3.643  -2.524  -5.585  1.00 15.13           N
ATOM    295  CA  ILE A  50      -4.460  -1.510  -4.937  1.00 13.79           C
ATOM    296  C   ILE A  50      -5.839  -1.677  -5.571  1.00 16.79           C
ATOM    297  O   ILE A  50      -5.985  -1.559  -6.790  1.00 16.76           O
ATOM    298  CB  ILE A  50      -3.924  -0.092  -5.224  1.00 13.28           C
ATOM    299  CG1 ILE A  50      -2.565   0.090  -4.534  1.00 16.33           C
ATOM    300  CG2 ILE A  50      -4.938   0.946  -4.769  1.00 12.35           C
ATOM    301  CD1 ILE A  50      -1.925   1.453  -4.771  1.00 18.26           C
ATOM    302  N   LYS A  51      -6.841  -1.974  -4.752  1.00 14.91           N
ATOM    303  CA  LYS A  51      -8.198  -2.176  -5.258  1.00 16.74           C
ATOM    304  C   LYS A  51      -9.073  -0.956  -5.032  1.00 16.72           C
ATOM    305  O   LYS A  51     -10.072  -0.761  -5.721  1.00 15.78           O
ATOM    306  CB  LYS A  51      -8.849  -3.373  -4.569  1.00 22.48           C
ATOM    307  CG  LYS A  51     -10.144  -3.819  -5.230  1.00 28.63           C
ATOM    308  CD  LYS A  51     -11.190  -4.225  -4.206  1.00 35.73           C
ATOM    309  CE  LYS A  51     -11.825  -3.005  -3.548  1.00 38.73           C
ATOM    310  NZ  LYS A  51     -13.080  -3.360  -2.817  1.00 41.58           N
ATOM    311  N   GLY A  52      -8.703  -0.139  -4.052  1.00 18.59           N
ATOM    312  CA  GLY A  52      -9.483   1.046  -3.761  1.00 16.37           C
ATOM    313  C   GLY A  52      -8.659   2.092  -3.045  1.00 17.57           C
ATOM    314  O   GLY A  52      -7.664   1.763  -2.404  1.00 14.71           O
ATOM    315  N   ILE A  53      -9.068   3.349  -3.176  1.00 17.60           N
ATOM    316  CA  ILE A  53      -8.389   4.464  -2.521  1.00 17.11           C
ATOM    317  C   ILE A  53      -9.436   5.321  -1.814  1.00 17.44           C
ATOM    318  O   ILE A  53     -10.435   5.709  -2.410  1.00 17.74           O
ATOM    319  CB  ILE A  53      -7.616   5.321  -3.546  1.00 16.47           C
ATOM    320  CG1 ILE A  53      -6.378   4.549  -4.016  1.00 15.92           C
ATOM    321  CG2 ILE A  53      -7.222   6.670  -2.938  1.00 17.75           C
ATOM    322  CD1 ILE A  53      -5.534   5.288  -5.025  1.00 23.81           C
ATOM    323  N   VAL A  54      -9.197   5.614  -0.541  1.00 14.72           N
ATOM    324  CA  VAL A  54     -10.128   6.417   0.246  1.00 15.94           C
ATOM    325  C   VAL A  54     -10.035   7.902  -0.096  1.00 17.32           C
ATOM    326  O   VAL A  54      -8.960   8.491  -0.044  1.00 19.30           O
ATOM    327  CB  VAL A  54      -9.855   6.258   1.756  1.00 17.69           C
ATOM    328  CG1 VAL A  54     -10.833   7.120   2.553  1.00 18.84           C
ATOM    329  CG2 VAL A  54      -9.981   4.791   2.148  1.00 18.31           C
ATOM    330  N   PRO A  55     -11.169   8.532  -0.440  1.00 20.11           N
ATOM    331  CA  PRO A  55     -11.129   9.957  -0.777  1.00 21.19           C
ATOM    332  C   PRO A  55     -10.572  10.838   0.344  1.00 23.23           C
ATOM    333  O   PRO A  55     -10.897  10.659   1.520  1.00 22.23           O
ATOM    334  CB  PRO A  55     -12.588  10.281  -1.139  1.00 23.74           C
ATOM    335  CG  PRO A  55     -13.384   9.180  -0.510  1.00 28.26           C
ATOM    336  CD  PRO A  55     -12.511   7.969  -0.655  1.00 20.45           C
ATOM    337  N   ASP A  56      -9.712  11.774  -0.047  1.00 23.74           N
ATOM    338  CA  ASP A  56      -9.065  12.718   0.863  1.00 26.03           C
ATOM    339  C   ASP A  56      -8.059  12.086   1.821  1.00 26.34           C
ATOM    340  O   ASP A  56      -7.652  12.707   2.805  1.00 24.78           O
ATOM    341  CB  ASP A  56     -10.104  13.494   1.673  1.00 27.76           C
ATOM    342  CG  ASP A  56      -9.528  14.754   2.277  1.00 33.69           C
ATOM    343  OD1 ASP A  56      -8.977  15.563   1.503  1.00 34.65           O
ATOM    344  OD2 ASP A  56      -9.619  14.935   3.510  1.00 36.11           O
ATOM    345  N   SER A  57      -7.662  10.850   1.537  1.00 22.74           N
ATOM    346  CA  SER A  57      -6.685  10.156   2.370  1.00 21.57           C
ATOM    347  C   SER A  57      -5.304  10.478   1.803  1.00 18.70           C
ATOM    348  O   SER A  57      -5.194  11.069   0.734  1.00 19.88           O
ATOM    349  CB  SER A  57      -6.911   8.645   2.293  1.00 19.93           C
ATOM    350  OG  SER A  57      -6.603   8.173   0.987  1.00 17.04           O
ATOM    351  N   PRO A  58      -4.229  10.106   2.521  1.00 17.52           N
ATOM    352  CA  PRO A  58      -2.879  10.377   2.017  1.00 19.16           C
ATOM    353  C   PRO A  58      -2.667   9.761   0.623  1.00 20.05           C
ATOM    354  O   PRO A  58      -2.080  10.387  -0.261  1.00 17.91           O
ATOM    355  CB  PRO A  58      -1.983   9.731   3.074  1.00 20.94           C
ATOM    356  CG  PRO A  58      -2.773   9.930   4.335  1.00 19.44           C
ATOM    357  CD  PRO A  58      -4.184   9.585   3.899  1.00 21.52           C
ATOM    358  N   ALA A  59      -3.147   8.533   0.437  1.00 18.47           N
ATOM    359  CA  ALA A  59      -3.007   7.837  -0.845  1.00 16.42           C
ATOM    360  C   ALA A  59      -3.692   8.620  -1.966  1.00 17.77           C
ATOM    361  O   ALA A  59      -3.180   8.702  -3.083  1.00 19.10           O
ATOM    362  CB  ALA A  59      -3.613   6.431  -0.750  1.00 16.33           C
ATOM    363  N   HIS A  60      -4.854   9.182  -1.661  1.00 17.53           N
ATOM    364  CA  HIS A  60      -5.614   9.961  -2.632  1.00 19.51           C
ATOM    365  C   HIS A  60      -4.936  11.303  -2.920  1.00 20.57           C
ATOM    366  O   HIS A  60      -4.723  11.662  -4.081  1.00 21.25           O
ATOM    367  CB  HIS A  60      -7.035  10.188  -2.102  1.00 19.50           C
ATOM    368  CG  HIS A  60      -7.943  10.897  -3.061  1.00 21.28           C
ATOM    369  CD2 HIS A  60      -8.926  11.804  -2.850  1.00 22.86           C
ATOM    370  ND1 HIS A  60      -7.920  10.668  -4.420  1.00 25.98           N
ATOM    371  CE1 HIS A  60      -8.850  11.404  -5.005  1.00 25.00           C
ATOM    372  NE2 HIS A  60      -9.475  12.102  -4.074  1.00 26.15           N
ATOM    373  N   LEU A  61      -4.587  12.032  -1.863  1.00 21.85           N
ATOM    374  CA  LEU A  61      -3.947  13.337  -2.016  1.00 23.92           C
ATOM    375  C   LEU A  61      -2.585  13.235  -2.686  1.00 26.27           C
ATOM    376  O   LEU A  61      -2.150  14.161  -3.374  1.00 26.99           O
ATOM    377  CB  LEU A  61      -3.827  14.029  -0.653  1.00 24.55           C
ATOM    378  CG  LEU A  61      -5.169  14.329   0.022  1.00 27.93           C
ATOM    379  CD1 LEU A  61      -4.939  15.074   1.326  1.00 30.19           C
ATOM    380  CD2 LEU A  61      -6.043  15.151  -0.913  1.00 31.00           C
ATOM    381  N   CYS A  62      -1.918  12.101  -2.490  1.00 26.18           N
ATOM    382  CA  CYS A  62      -0.613  11.850  -3.093  1.00 29.08           C
ATOM    383  C   CYS A  62      -0.690  12.053  -4.606  1.00 29.59           C
ATOM    384  O   CYS A  62       0.158  12.718  -5.203  1.00 29.23           O
ATOM    385  CB  CYS A  62      -0.176  10.418  -2.777  1.00 29.35           C
ATOM    386  SG  CYS A  62       1.052   9.728  -3.885  1.00 31.14           S
ATOM    387  N   GLY A  63      -1.717  11.472  -5.220  1.00 28.43           N
ATOM    388  CA  GLY A  63      -1.901  11.606  -6.653  1.00 29.84           C
ATOM    389  C   GLY A  63      -0.992  10.740  -7.505  1.00 31.08           C
ATOM    390  O   GLY A  63      -1.134  10.712  -8.727  1.00 33.68           O
ATOM    391  N   ARG A  64      -0.058  10.031  -6.879  1.00 28.38           N
ATOM    392  CA  ARG A  64       0.857   9.180  -7.632  1.00 28.97           C
ATOM    393  C   ARG A  64       0.586   7.691  -7.445  1.00 23.41           C
ATOM    394  O   ARG A  64       1.405   6.848  -7.815  1.00 24.05           O
ATOM    395  CB  ARG A  64       2.307   9.501  -7.265  1.00 31.85           C
ATOM    396  CG  ARG A  64       2.744  10.894  -7.706  1.00 39.01           C
ATOM    397  CD  ARG A  64       4.231  11.104  -7.486  1.00 43.57           C
ATOM    398  NE  ARG A  64       4.694  12.381  -8.022  1.00 48.91           N
ATOM    399  CZ  ARG A  64       4.658  12.713  -9.309  1.00 51.14           C
ATOM    400  NH1 ARG A  64       4.180  11.860 -10.207  1.00 52.93           N
ATOM    401  NH2 ARG A  64       5.098  13.901  -9.701  1.00 52.56           N
ATOM    402  N   LEU A  65      -0.562   7.379  -6.858  1.00 20.20           N
ATOM    403  CA  LEU A  65      -0.975   5.996  -6.645  1.00 21.82           C
ATOM    404  C   LEU A  65      -2.284   5.802  -7.395  1.00 22.82           C
ATOM    405  O   LEU A  65      -3.195   6.623  -7.287  1.00 24.07           O
ATOM    406  CB  LEU A  65      -1.192   5.711  -5.159  1.00 23.59           C
ATOM    407  CG  LEU A  65       0.057   5.560  -4.288  1.00 22.65           C
ATOM    408  CD1 LEU A  65      -0.358   5.375  -2.836  1.00 23.46           C
ATOM    409  CD2 LEU A  65       0.873   4.362  -4.756  1.00 24.37           C
ATOM    410  N   LYS A  66      -2.376   4.717  -8.153  1.00 20.11           N
ATOM    411  CA  LYS A  66      -3.579   4.453  -8.919  1.00 20.87           C
ATOM    412  C   LYS A  66      -4.172   3.096  -8.601  1.00 20.83           C
ATOM    413  O   LYS A  66      -3.464   2.155  -8.249  1.00 18.17           O
ATOM    414  CB  LYS A  66      -3.271   4.513 -10.421  1.00 23.02           C
ATOM    415  CG  LYS A  66      -2.659   5.833 -10.882  1.00 29.20           C
ATOM    416  CD  LYS A  66      -3.581   7.005 -10.580  1.00 35.15           C
ATOM    417  CE  LYS A  66      -2.939   8.334 -10.957  1.00 39.54           C
ATOM    418  NZ  LYS A  66      -2.581   8.390 -12.403  1.00 42.88           N
ATOM    419  N   VAL A  67      -5.488   3.014  -8.718  1.00 20.64           N
ATOM    420  CA  VAL A  67      -6.181   1.762  -8.509  1.00 17.49           C
ATOM    421  C   VAL A  67      -5.637   0.868  -9.611  1.00 17.56           C
ATOM    422  O   VAL A  67      -5.550   1.292 -10.767  1.00 18.49           O
ATOM    423  CB  VAL A  67      -7.685   1.943  -8.705  1.00 18.63           C
ATOM    424  CG1 VAL A  67      -8.385   0.589  -8.657  1.00 21.47           C
ATOM    425  CG2 VAL A  67      -8.215   2.895  -7.660  1.00 22.76           C
ATOM    426  N   GLY A  68      -5.263  -0.355  -9.258  1.00 16.20           N
ATOM    427  CA  GLY A  68      -4.710  -1.269 -10.242  1.00 17.41           C
ATOM    428  C   GLY A  68      -3.198  -1.397 -10.128  1.00 16.65           C
ATOM    429  O   GLY A  68      -2.601  -2.311 -10.697  1.00 17.02           O
ATOM    430  N   ASP A  69      -2.566  -0.475  -9.404  1.00 17.37           N
ATOM    431  CA  ASP A  69      -1.111  -0.538  -9.224  1.00 19.72           C
ATOM    432  C   ASP A  69      -0.769  -1.744  -8.363  1.00 19.02           C
ATOM    433  O   ASP A  69      -1.561  -2.137  -7.514  1.00 20.00           O
ATOM    434  CB  ASP A  69      -0.580   0.699  -8.491  1.00 18.60           C
ATOM    435  CG  ASP A  69      -0.547   1.940  -9.352  1.00 21.93           C
ATOM    436  OD1 ASP A  69      -0.636   1.826 -10.589  1.00 20.56           O
ATOM    437  OD2 ASP A  69      -0.404   3.041  -8.775  1.00 20.35           O
ATOM    438  N   ARG A  70       0.403  -2.336  -8.566  1.00 17.48           N
ATOM    439  CA  ARG A  70       0.791  -3.450  -7.715  1.00 19.10           C
ATOM    440  C   ARG A  70       1.854  -2.971  -6.723  1.00 20.57           C
ATOM    441  O   ARG A  70       2.681  -2.116  -7.043  1.00 21.01           O
ATOM    442  CB  ARG A  70       1.319  -4.630  -8.540  1.00 26.28           C
ATOM    443  CG  ARG A  70       2.501  -4.330  -9.420  1.00 37.99           C
ATOM    444  CD  ARG A  70       2.187  -4.643 -10.876  1.00 44.05           C
ATOM    445  NE  ARG A  70       1.152  -3.760 -11.410  1.00 47.64           N
ATOM    446  CZ  ARG A  70       0.740  -3.770 -12.674  1.00 46.17           C
ATOM    447  NH1 ARG A  70       1.271  -4.621 -13.540  1.00 47.41           N
ATOM    448  NH2 ARG A  70      -0.192  -2.915 -13.075  1.00 45.27           N
ATOM    449  N   ILE A  71       1.802  -3.500  -5.509  1.00 17.74           N
ATOM    450  CA  ILE A  71       2.776  -3.142  -4.493  1.00 16.43           C
ATOM    451  C   ILE A  71       3.848  -4.231  -4.478  1.00 16.14           C
ATOM    452  O   ILE A  71       3.556  -5.399  -4.212  1.00 18.19           O
ATOM    453  CB  ILE A  71       2.109  -3.032  -3.108  1.00 17.38           C
ATOM    454  CG1 ILE A  71       0.985  -1.991  -3.168  1.00 16.41           C
ATOM    455  CG2 ILE A  71       3.146  -2.631  -2.062  1.00 17.81           C
ATOM    456  CD1 ILE A  71       0.127  -1.923  -1.920  1.00 20.02           C
ATOM    457  N   LEU A  72       5.084  -3.852  -4.796  1.00 15.85           N
ATOM    458  CA  LEU A  72       6.182  -4.811  -4.826  1.00 17.95           C
ATOM    459  C   LEU A  72       6.829  -4.970  -3.457  1.00 19.40           C
ATOM    460  O   LEU A  72       7.159  -6.082  -3.045  1.00 19.33           O
ATOM    461  CB  LEU A  72       7.234  -4.386  -5.852  1.00 19.32           C
ATOM    462  CG  LEU A  72       6.747  -4.305  -7.303  1.00 21.53           C
ATOM    463  CD1 LEU A  72       7.920  -3.970  -8.222  1.00 22.31           C
ATOM    464  CD2 LEU A  72       6.114  -5.632  -7.715  1.00 23.37           C
ATOM    465  N   SER A  73       7.017  -3.860  -2.754  1.00 18.28           N
ATOM    466  CA  SER A  73       7.619  -3.924  -1.429  1.00 20.21           C
ATOM    467  C   SER A  73       7.068  -2.807  -0.564  1.00 21.56           C
ATOM    468  O   SER A  73       6.516  -1.829  -1.072  1.00 17.93           O
ATOM    469  CB  SER A  73       9.146  -3.823  -1.513  1.00 19.58           C
ATOM    470  OG  SER A  73       9.572  -2.553  -1.966  1.00 22.61           O
ATOM    471  N   LEU A  74       7.212  -2.974   0.745  1.00 20.67           N
ATOM    472  CA  LEU A  74       6.728  -2.001   1.718  1.00 23.52           C
ATOM    473  C   LEU A  74       7.814  -1.788   2.764  1.00 25.85           C
ATOM    474  O   LEU A  74       8.176  -2.713   3.484  1.00 27.30           O
ATOM    475  CB  LEU A  74       5.453  -2.531   2.376  1.00 27.14           C
ATOM    476  CG  LEU A  74       4.838  -1.723   3.521  1.00 32.72           C
ATOM    477  CD1 LEU A  74       4.536  -0.312   3.063  1.00 37.70           C
ATOM    478  CD2 LEU A  74       3.572  -2.419   3.992  1.00 37.58           C
ATOM    479  N   ASN A  75       8.334  -0.567   2.841  1.00 26.43           N
ATOM    480  CA  ASN A  75       9.402  -0.256   3.784  1.00 28.43           C
ATOM    481  C   ASN A  75      10.550  -1.253   3.649  1.00 31.10           C
ATOM    482  O   ASN A  75      11.100  -1.729   4.643  1.00 31.61           O
ATOM    483  CB  ASN A  75       8.880  -0.249   5.227  1.00 27.29           C
ATOM    484  CG  ASN A  75       8.030   0.971   5.530  1.00 29.35           C
ATOM    485  ND2 ASN A  75       7.172   0.865   6.540  1.00 31.00           N
ATOM    486  OD1 ASN A  75       8.155   2.003   4.871  1.00 27.27           O
ATOM    487  N   GLY A  76      10.897  -1.570   2.405  1.00 32.52           N
ATOM    488  CA  GLY A  76      11.993  -2.485   2.142  1.00 33.20           C
ATOM    489  C   GLY A  76      11.681  -3.963   2.245  1.00 32.51           C
ATOM    490  O   GLY A  76      12.567  -4.795   2.057  1.00 36.02           O
ATOM    491  N   LYS A  77      10.433  -4.302   2.542  1.00 29.93           N
ATOM    492  CA  LYS A  77      10.049  -5.701   2.659  1.00 29.79           C
ATOM    493  C   LYS A  77       9.285  -6.179   1.430  1.00 29.00           C
ATOM    494  O   LYS A  77       8.268  -5.597   1.059  1.00 24.92           O
ATOM    495  CB  LYS A  77       9.198  -5.911   3.909  1.00 31.26           C
ATOM    496  CG  LYS A  77       8.847  -7.365   4.175  1.00 37.46           C
ATOM    497  CD  LYS A  77       8.278  -7.543   5.570  1.00 40.35           C
ATOM    498  CE  LYS A  77       8.085  -9.013   5.905  1.00 44.10           C
ATOM    499  NZ  LYS A  77       7.616  -9.195   7.308  1.00 47.09           N
ATOM    500  N   ASP A  78       9.794  -7.241   0.807  1.00 27.51           N
ATOM    501  CA  ASP A  78       9.189  -7.838  -0.383  1.00 27.74           C
ATOM    502  C   ASP A  78       7.798  -8.392  -0.057  1.00 27.73           C
ATOM    503  O   ASP A  78       7.658  -9.242   0.822  1.00 28.45           O
ATOM    504  CB  ASP A  78      10.098  -8.969  -0.885  1.00 32.43           C
ATOM    505  CG  ASP A  78       9.569  -9.655  -2.132  1.00 34.41           C
ATOM    506  OD1 ASP A  78      10.165 -10.683  -2.525  1.00 37.38           O
ATOM    507  OD2 ASP A  78       8.576  -9.178  -2.722  1.00 31.25           O
ATOM    508  N   VAL A  79       6.769  -7.919  -0.757  1.00 23.67           N
ATOM    509  CA  VAL A  79       5.413  -8.402  -0.502  1.00 22.06           C
ATOM    510  C   VAL A  79       4.767  -9.017  -1.742  1.00 21.42           C
ATOM    511  O   VAL A  79       3.547  -9.215  -1.789  1.00 21.14           O
ATOM    512  CB  VAL A  79       4.496  -7.267   0.032  1.00 22.73           C
ATOM    513  CG1 VAL A  79       5.036  -6.743   1.356  1.00 23.63           C
ATOM    514  CG2 VAL A  79       4.401  -6.136  -0.993  1.00 20.81           C
ATOM    515  N   ARG A  80       5.590  -9.338  -2.735  1.00 23.71           N
ATOM    516  CA  ARG A  80       5.090  -9.921  -3.977  1.00 26.41           C
ATOM    517  C   ARG A  80       4.225 -11.158  -3.762  1.00 26.30           C
ATOM    518  O   ARG A  80       3.229 -11.348  -4.456  1.00 27.24           O
ATOM    519  CB  ARG A  80       6.253 -10.275  -4.907  1.00 26.31           C
ATOM    520  CG  ARG A  80       7.031  -9.073  -5.438  1.00 33.01           C
ATOM    521  CD  ARG A  80       8.247  -9.530  -6.238  1.00 35.12           C
ATOM    522  NE  ARG A  80       9.016  -8.421  -6.800  1.00 39.41           N
ATOM    523  CZ  ARG A  80       9.607  -7.472  -6.080  1.00 40.04           C
ATOM    524  NH1 ARG A  80       9.520  -7.484  -4.755  1.00 39.55           N
ATOM    525  NH2 ARG A  80      10.300  -6.516  -6.685  1.00 40.92           N
ATOM    526  N   ASN A  81       4.596 -11.995  -2.799  1.00 24.93           N
ATOM    527  CA  ASN A  81       3.837 -13.217  -2.539  1.00 26.05           C
ATOM    528  C   ASN A  81       3.133 -13.224  -1.189  1.00 24.34           C
ATOM    529  O   ASN A  81       2.702 -14.273  -0.709  1.00 23.99           O
ATOM    530  CB  ASN A  81       4.761 -14.436  -2.636  1.00 29.81           C
ATOM    531  CG  ASN A  81       5.421 -14.558  -3.996  1.00 32.85           C
ATOM    532  ND2 ASN A  81       6.733 -14.775  -4.006  1.00 37.46           N
ATOM    533  OD1 ASN A  81       4.757 -14.463  -5.026  1.00 36.03           O
ATOM    534  N   SER A  82       3.001 -12.050  -0.582  1.00 22.65           N
ATOM    535  CA  SER A  82       2.354 -11.949   0.717  1.00 22.25           C
ATOM    536  C   SER A  82       0.838 -12.067   0.636  1.00 22.81           C
ATOM    537  O   SER A  82       0.227 -11.835  -0.413  1.00 20.59           O
ATOM    538  CB  SER A  82       2.717 -10.614   1.385  1.00 23.81           C
ATOM    539  OG  SER A  82       4.109 -10.520   1.633  1.00 26.13           O
ATOM    540  N   THR A  83       0.239 -12.455   1.755  1.00 19.03           N
ATOM    541  CA  THR A  83      -1.206 -12.550   1.860  1.00 20.57           C
ATOM    542  C   THR A  83      -1.645 -11.107   2.098  1.00 20.84           C
ATOM    543  O   THR A  83      -0.819 -10.268   2.466  1.00 18.95           O
ATOM    544  CB  THR A  83      -1.620 -13.385   3.080  1.00 26.24           C
ATOM    545  CG2 THR A  83      -1.150 -14.825   2.925  1.00 27.52           C
ATOM    546  OG1 THR A  83      -1.035 -12.820   4.263  1.00 23.12           O
ATOM    547  N   GLU A  84      -2.922 -10.807   1.892  1.00 20.34           N
ATOM    548  CA  GLU A  84      -3.399  -9.446   2.117  1.00 22.94           C
ATOM    549  C   GLU A  84      -3.214  -9.058   3.581  1.00 23.18           C
ATOM    550  O   GLU A  84      -2.734  -7.969   3.888  1.00 18.58           O
ATOM    551  CB  GLU A  84      -4.876  -9.306   1.745  1.00 26.18           C
ATOM    552  CG  GLU A  84      -5.177  -9.540   0.273  1.00 26.90           C
ATOM    553  CD  GLU A  84      -5.658 -10.949  -0.009  1.00 30.67           C
ATOM    554  OE1 GLU A  84      -5.072 -11.900   0.542  1.00 33.28           O
ATOM    555  OE2 GLU A  84      -6.619 -11.103  -0.792  1.00 35.22           O
ATOM    556  N   GLN A  85      -3.584  -9.958   4.486  1.00 20.72           N
ATOM    557  CA  GLN A  85      -3.458  -9.671   5.910  1.00 23.19           C
ATOM    558  C   GLN A  85      -2.026  -9.364   6.325  1.00 21.88           C
ATOM    559  O   GLN A  85      -1.793  -8.494   7.167  1.00 23.84           O
ATOM    560  CB  GLN A  85      -3.983 -10.842   6.741  1.00 25.39           C
ATOM    561  CG  GLN A  85      -4.108 -10.506   8.212  1.00 28.77           C
ATOM    562  CD  GLN A  85      -5.008  -9.309   8.446  1.00 30.50           C
ATOM    563  NE2 GLN A  85      -4.476  -8.287   9.103  1.00 31.04           N
ATOM    564  OE1 GLN A  85      -6.171  -9.305   8.039  1.00 35.51           O
ATOM    565  N   ALA A  86      -1.067 -10.079   5.743  1.00 20.85           N
ATOM    566  CA  ALA A  86       0.339  -9.865   6.064  1.00 21.36           C
ATOM    567  C   ALA A  86       0.775  -8.448   5.700  1.00 21.55           C
ATOM    568  O   ALA A  86       1.555  -7.824   6.420  1.00 19.33           O
ATOM    569  CB  ALA A  86       1.211 -10.881   5.332  1.00 21.91           C
ATOM    570  N   VAL A  87       0.280  -7.941   4.575  1.00 21.49           N
ATOM    571  CA  VAL A  87       0.639  -6.591   4.157  1.00 19.35           C
ATOM    572  C   VAL A  87      -0.024  -5.586   5.092  1.00 19.72           C
ATOM    573  O   VAL A  87       0.593  -4.591   5.482  1.00 21.98           O
ATOM    574  CB  VAL A  87       0.195  -6.309   2.707  1.00 19.29           C
ATOM    575  CG1 VAL A  87       0.512  -4.861   2.342  1.00 17.51           C
ATOM    576  CG2 VAL A  87       0.908  -7.264   1.752  1.00 19.33           C
ATOM    577  N   ILE A  88      -1.278  -5.846   5.451  1.00 18.68           N
ATOM    578  CA  ILE A  88      -1.994  -4.950   6.358  1.00 21.86           C
ATOM    579  C   ILE A  88      -1.275  -4.894   7.706  1.00 22.34           C
ATOM    580  O   ILE A  88      -1.112  -3.816   8.281  1.00 22.49           O
ATOM    581  CB  ILE A  88      -3.455  -5.404   6.583  1.00 21.24           C
ATOM    582  CG1 ILE A  88      -4.252  -5.262   5.282  1.00 23.03           C
ATOM    583  CG2 ILE A  88      -4.101  -4.571   7.683  1.00 23.99           C
ATOM    584  CD1 ILE A  88      -4.248  -3.851   4.694  1.00 20.37           C
ATOM    585  N   ASP A  89      -0.841  -6.047   8.209  1.00 22.02           N
ATOM    586  CA  ASP A  89      -0.130  -6.070   9.486  1.00 25.89           C
ATOM    587  C   ASP A  89       1.145  -5.237   9.387  1.00 25.29           C
ATOM    588  O   ASP A  89       1.468  -4.474  10.298  1.00 23.98           O
ATOM    589  CB  ASP A  89       0.229  -7.502   9.901  1.00 27.00           C
ATOM    590  CG  ASP A  89      -0.994  -8.360  10.166  1.00 33.00           C
ATOM    591  OD1 ASP A  89      -1.997  -7.838  10.697  1.00 34.72           O
ATOM    592  OD2 ASP A  89      -0.950  -9.567   9.852  1.00 38.32           O
ATOM    593  N   LEU A  90       1.866  -5.384   8.279  1.00 23.99           N
ATOM    594  CA  LEU A  90       3.098  -4.630   8.063  1.00 22.88           C
ATOM    595  C   LEU A  90       2.829  -3.129   8.101  1.00 23.76           C
ATOM    596  O   LEU A  90       3.585  -2.365   8.704  1.00 23.53           O
ATOM    597  CB  LEU A  90       3.721  -4.994   6.712  1.00 23.69           C
ATOM    598  CG  LEU A  90       4.447  -6.335   6.608  1.00 27.52           C
ATOM    599  CD1 LEU A  90       4.850  -6.598   5.155  1.00 27.76           C
ATOM    600  CD2 LEU A  90       5.672  -6.308   7.513  1.00 30.93           C
ATOM    601  N   ILE A  91       1.754  -2.707   7.446  1.00 21.18           N
ATOM    602  CA  ILE A  91       1.400  -1.296   7.421  1.00 23.16           C
ATOM    603  C   ILE A  91       1.054  -0.781   8.816  1.00 24.58           C
ATOM    604  O   ILE A  91       1.479   0.307   9.202  1.00 23.67           O
ATOM    605  CB  ILE A  91       0.196  -1.034   6.495  1.00 24.32           C
ATOM    606  CG1 ILE A  91       0.560  -1.391   5.054  1.00 24.43           C
ATOM    607  CG2 ILE A  91      -0.214   0.441   6.573  1.00 22.39           C
ATOM    608  CD1 ILE A  91      -0.610  -1.276   4.087  1.00 20.94           C
ATOM    609  N   LYS A  92       0.287  -1.563   9.571  1.00 24.10           N
ATOM    610  CA  LYS A  92      -0.112  -1.153  10.915  1.00 27.33           C
ATOM    611  C   LYS A  92       1.063  -1.105  11.881  1.00 30.69           C
ATOM    612  O   LYS A  92       1.020  -0.405  12.894  1.00 30.02           O
ATOM    613  CB  LYS A  92      -1.205  -2.082  11.450  1.00 32.57           C
ATOM    614  CG  LYS A  92      -2.525  -1.939  10.707  1.00 37.58           C
ATOM    615  CD  LYS A  92      -3.625  -2.805  11.305  1.00 41.03           C
ATOM    616  CE  LYS A  92      -4.952  -2.545  10.598  1.00 44.34           C
ATOM    617  NZ  LYS A  92      -6.075  -3.346  11.161  1.00 47.53           N
ATOM    618  N   GLU A  93       2.120  -1.839  11.558  1.00 28.47           N
ATOM    619  CA  GLU A  93       3.310  -1.869  12.394  1.00 29.74           C
ATOM    620  C   GLU A  93       4.194  -0.659  12.134  1.00 32.59           C
ATOM    621  O   GLU A  93       5.107  -0.371  12.908  1.00 32.24           O
ATOM    622  CB  GLU A  93       4.095  -3.148  12.133  1.00 29.79           C
ATOM    623  CG  GLU A  93       3.481  -4.371  12.779  1.00 33.41           C
ATOM    624  CD  GLU A  93       4.078  -5.654  12.257  1.00 34.91           C
ATOM    625  OE1 GLU A  93       5.215  -5.609  11.746  1.00 35.85           O
ATOM    626  OE2 GLU A  93       3.416  -6.707  12.366  1.00 39.39           O
ATOM    627  N   ALA A  94       3.920   0.050  11.044  1.00 31.48           N
ATOM    628  CA  ALA A  94       4.695   1.230  10.698  1.00 32.82           C
ATOM    629  C   ALA A  94       4.233   2.416  11.542  1.00 34.20           C
ATOM    630  O   ALA A  94       3.144   2.400  12.112  1.00 34.37           O
ATOM    631  CB  ALA A  94       4.538   1.543   9.213  1.00 32.91           C
ATOM    632  N   ASP A  95       5.070   3.423  11.633  1.00  0.00           N
ATOM    633  CA  ASP A  95       4.703   4.624  12.380  1.00  0.00           C
ATOM    634  C   ASP A  95       3.677   5.437  11.628  1.00  0.00           C
ATOM    635  O   ASP A  95       2.532   5.021  11.477  1.00  0.00           O
ATOM    636  CB  ASP A  95       5.964   5.476  12.697  1.00  0.00           C
ATOM    637  CG  ASP A  95       6.936   4.863  13.716  1.00  0.00           C
ATOM    638  OD1 ASP A  95       7.532   3.805  13.428  1.00  0.00           O
ATOM    639  OD2 ASP A  95       7.068   5.421  14.825  1.00  0.00           O
ATOM    640  N   PHE A  96       4.111   6.575  11.097  1.00 32.84           N
ATOM    641  CA  PHE A  96       3.229   7.436  10.326  1.00 29.81           C
ATOM    642  C   PHE A  96       3.550   7.382   8.838  1.00 26.72           C
ATOM    643  O   PHE A  96       2.819   7.942   8.027  1.00 24.12           O
ATOM    644  CB  PHE A  96       3.339   8.885  10.812  1.00 34.43           C
ATOM    645  CG  PHE A  96       4.740   9.434  10.787  1.00 40.06           C
ATOM    646  CD1 PHE A  96       5.724   8.913  11.627  1.00 43.72           C
ATOM    647  CD2 PHE A  96       5.079  10.471   9.924  1.00 42.75           C
ATOM    648  CE1 PHE A  96       7.026   9.418  11.606  1.00 45.22           C
ATOM    649  CE2 PHE A  96       6.377  10.984   9.894  1.00 45.27           C
ATOM    650  CZ  PHE A  96       7.352  10.455  10.737  1.00 45.98           C
ATOM    651  N   LYS A  97       4.639   6.709   8.479  1.00 27.21           N
ATOM    652  CA  LYS A  97       5.020   6.629   7.074  1.00 26.82           C
ATOM    653  C   LYS A  97       5.318   5.237   6.542  1.00 25.63           C
ATOM    654  O   LYS A  97       5.792   4.350   7.256  1.00 24.11           O
ATOM    655  CB  LYS A  97       6.238   7.519   6.799  1.00 29.78           C
ATOM    656  CG  LYS A  97       6.044   8.977   7.165  1.00 34.08           C
ATOM    657  CD  LYS A  97       7.049   9.899   6.472  1.00 40.23           C
ATOM    658  CE  LYS A  97       8.496   9.449   6.654  1.00 42.13           C
ATOM    659  NZ  LYS A  97       8.857   8.324   5.742  1.00 45.59           N
ATOM    660  N   ILE A  98       5.029   5.059   5.261  1.00 24.38           N
ATOM    661  CA  ILE A  98       5.300   3.803   4.584  1.00 21.39           C
ATOM    662  C   ILE A  98       5.845   4.165   3.210  1.00 22.28           C
ATOM    663  O   ILE A  98       5.335   5.079   2.555  1.00 21.76           O
ATOM    664  CB  ILE A  98       4.024   2.935   4.418  1.00 23.12           C
ATOM    665  CG1 ILE A  98       2.956   3.698   3.629  1.00 22.59           C
ATOM    666  CG2 ILE A  98       3.500   2.514   5.784  1.00 21.44           C
ATOM    667  CD1 ILE A  98       1.738   2.849   3.247  1.00 24.31           C
ATOM    668  N   GLU A  99       6.907   3.480   2.795  1.00 19.89           N
ATOM    669  CA  GLU A  99       7.483   3.726   1.486  1.00 20.67           C
ATOM    670  C   GLU A  99       7.080   2.533   0.644  1.00 19.97           C
ATOM    671  O   GLU A  99       7.369   1.391   0.995  1.00 18.78           O
ATOM    672  CB  GLU A  99       9.007   3.828   1.546  1.00 23.03           C
ATOM    673  CG  GLU A  99       9.592   4.333   0.238  1.00 31.84           C
ATOM    674  CD  GLU A  99      11.093   4.527   0.279  1.00 36.88           C
ATOM    675  OE1 GLU A  99      11.627   5.151  -0.665  1.00 40.16           O
ATOM    676  OE2 GLU A  99      11.736   4.058   1.242  1.00 38.91           O
ATOM    677  N   LEU A 100       6.409   2.808  -0.465  1.00 18.51           N
ATOM    678  CA  LEU A 100       5.923   1.755  -1.340  1.00 19.87           C
ATOM    679  C   LEU A 100       6.646   1.702  -2.673  1.00 17.15           C
ATOM    680  O   LEU A 100       6.836   2.731  -3.315  1.00 17.50           O
ATOM    681  CB  LEU A 100       4.431   1.966  -1.609  1.00 19.54           C
ATOM    682  CG  LEU A 100       3.499   2.052  -0.398  1.00 22.21           C
ATOM    683  CD1 LEU A 100       2.158   2.651  -0.807  1.00 25.72           C
ATOM    684  CD2 LEU A 100       3.313   0.670   0.188  1.00 28.05           C
ATOM    685  N   GLU A 101       7.057   0.499  -3.069  1.00 17.59           N
ATOM    686  CA  GLU A 101       7.696   0.284  -4.365  1.00 17.08           C
ATOM    687  C   GLU A 101       6.460  -0.115  -5.160  1.00 15.68           C
ATOM    688  O   GLU A 101       5.846  -1.147  -4.876  1.00 15.57           O
ATOM    689  CB  GLU A 101       8.688  -0.880  -4.307  1.00 19.35           C
ATOM    690  CG  GLU A 101       9.436  -1.123  -5.617  1.00 19.73           C
ATOM    691  CD  GLU A 101      10.372  -2.320  -5.546  1.00 22.41           C
ATOM    692  OE1 GLU A 101      11.025  -2.631  -6.561  1.00 25.00           O
ATOM    693  OE2 GLU A 101      10.449  -2.957  -4.478  1.00 26.40           O
ATOM    694  N   ILE A 102       6.106   0.709  -6.137  1.00 14.89           N
ATOM    695  CA  ILE A 102       4.898   0.519  -6.936  1.00 18.89           C
ATOM    696  C   ILE A 102       5.186   0.224  -8.404  1.00 20.07           C
ATOM    697  O   ILE A 102       6.075   0.824  -8.997  1.00 17.87           O
ATOM    698  CB  ILE A 102       4.025   1.813  -6.883  1.00 17.08           C
ATOM    699  CG1 ILE A 102       3.560   2.089  -5.450  1.00 17.90           C
ATOM    700  CG2 ILE A 102       2.853   1.716  -7.852  1.00 19.47           C
ATOM    701  CD1 ILE A 102       2.642   1.042  -4.881  1.00 14.90           C
ATOM    702  N   GLN A 103       4.439  -0.715  -8.981  1.00 21.80           N
ATOM    703  CA  GLN A 103       4.576  -1.015 -10.404  1.00 20.15           C
ATOM    704  C   GLN A 103       3.254  -0.534 -10.986  1.00 22.70           C
ATOM    705  O   GLN A 103       2.188  -1.013 -10.592  1.00 21.47           O
ATOM    706  CB  GLN A 103       4.763  -2.508 -10.654  1.00 20.57           C
ATOM    707  CG  GLN A 103       5.103  -2.818 -12.109  1.00 25.32           C
ATOM    708  CD  GLN A 103       5.329  -4.287 -12.350  1.00 28.71           C
ATOM    709  NE2 GLN A 103       4.977  -4.757 -13.542  1.00 27.66           N
ATOM    710  OE1 GLN A 103       5.827  -4.996 -11.478  1.00 32.58           O
ATOM    711  N   THR A 104       3.325   0.419 -11.911  1.00 24.92           N
ATOM    712  CA  THR A 104       2.126   1.016 -12.489  1.00 26.59           C
ATOM    713  C   THR A 104       2.057   1.060 -14.012  1.00 33.14           C
ATOM    714  O   THR A 104       3.030   0.759 -14.704  1.00 30.91           O
ATOM    715  CB  THR A 104       1.972   2.461 -11.985  1.00 26.40           C
ATOM    716  CG2 THR A 104       3.120   3.327 -12.511  1.00 27.84           C
ATOM    717  OG1 THR A 104       0.729   3.005 -12.440  1.00 26.52           O
ATOM    718  N   PHE A 105       0.883   1.451 -14.503  1.00  0.00           N
ATOM    719  CA  PHE A 105       0.572   1.606 -15.921  1.00  0.00           C
ATOM    720  C   PHE A 105       0.439   0.262 -16.597  1.00  0.00           C
ATOM    721  O   PHE A 105      -0.598   0.078 -17.297  1.00  0.00           O
ATOM    722  CB  PHE A 105       1.699   2.417 -16.630  1.00  0.00           C
ATOM    723  CG  PHE A 105       1.824   3.899 -16.243  1.00  0.00           C
ATOM    724  CD1 PHE A 105       0.775   4.525 -15.560  1.00  0.00           C
ATOM    725  CD2 PHE A 105       2.944   4.645 -16.618  1.00  0.00           C
ATOM    726  CE1 PHE A 105       0.838   5.885 -15.273  1.00  0.00           C
ATOM    727  CE2 PHE A 105       3.010   6.004 -16.321  1.00  0.00           C
ATOM    728  CZ  PHE A 105       1.956   6.623 -15.652  1.00  0.00           C
ATOM    729  N   NME A 106       1.438  -0.805 -16.466  1.00  0.00           N
ATOM    730  HN  NME A 106       1.372  -1.397 -17.306  1.00  0.00           H
ATOM    731  CH3 NME A 106       2.691  -0.147 -16.136  1.00  0.00           C
ATOM    732 HH31 NME A 106       2.678   0.872 -16.492  1.00  0.00           H
ATOM    733 HH32 NME A 106       2.836  -0.142 -15.065  1.00  0.00           H
ATOM    734 HH33 NME A 106       3.515  -0.670 -16.599  1.00  0.00           H
TER
ATOM    735  CH3 ACE D   2     -16.951  -1.756   1.219  1.00  0.00           C
ATOM    736 HH31 ACE D   2     -16.811  -1.532   0.172  1.00  0.00           H
ATOM    737 HH32 ACE D   2     -17.540  -2.658   1.308  1.00  0.00           H
ATOM    738 HH33 ACE D   2     -17.487  -0.942   1.684  1.00  0.00           H
ATOM    739  C   ACE D   2     -15.609  -1.945   1.893  1.00  0.00           C
ATOM    740  O   ACE D   2     -14.771  -1.033   1.911  1.00  0.00           O
ATOM    741  N   THR D   3     -15.296  -3.229   2.536  1.00 40.96           N
ATOM    742  CA  THR D   3     -14.133  -3.861   1.846  1.00 43.40           C
ATOM    743  C   THR D   3     -13.016  -4.171   2.845  1.00 42.71           C
ATOM    744  O   THR D   3     -12.502  -3.280   3.524  1.00 42.89           O
ATOM    745  CB  THR D   3     -13.601  -2.936   0.730  1.00 43.84           C
ATOM    746  CG2 THR D   3     -13.197  -1.592   1.307  1.00 45.56           C
ATOM    747  OG1 THR D   3     -12.478  -3.545   0.081  1.00 47.34           O
ATOM    748  N   GLU D   4     -12.653  -5.445   2.940  1.00 42.32           N
ATOM    749  CA  GLU D   4     -11.613  -5.864   3.870  1.00 41.03           C
ATOM    750  C   GLU D   4     -10.221  -5.532   3.349  1.00 38.23           C
ATOM    751  O   GLU D   4     -10.050  -5.191   2.187  1.00 38.91           O
ATOM    752  CB  GLU D   4     -11.741  -7.366   4.154  1.00 45.60           C
ATOM    753  CG  GLU D   4     -11.787  -8.254   2.919  1.00 48.48           C
ATOM    754  CD  GLU D   4     -12.313  -9.651   3.221  1.00 50.69           C
ATOM    755  OE1 GLU D   4     -13.497  -9.771   3.602  1.00 53.00           O
ATOM    756  OE2 GLU D   4     -11.549 -10.630   3.078  1.00 50.91           O
ATOM    757  N   PHE D   5      -9.231  -5.602   4.227  1.00 35.71           N
ATOM    758  CA  PHE D   5      -7.854  -5.312   3.850  1.00 26.58           C
ATOM    759  C   PHE D   5      -7.620  -3.866   3.423  1.00 23.70           C
ATOM    760  O   PHE D   5      -7.214  -3.594   2.293  1.00 21.21           O
ATOM    761  CB  PHE D   5      -7.413  -6.256   2.733  1.00 27.60           C
ATOM    762  CG  PHE D   5      -7.673  -7.702   3.037  1.00 27.05           C
ATOM    763  CD1 PHE D   5      -8.165  -8.555   2.054  1.00 25.07           C
ATOM    764  CD2 PHE D   5      -7.442  -8.207   4.311  1.00 26.26           C
ATOM    765  CE1 PHE D   5      -8.425  -9.892   2.337  1.00 26.61           C
ATOM    766  CE2 PHE D   5      -7.698  -9.546   4.605  1.00 29.34           C
ATOM    767  CZ  PHE D   5      -8.191 -10.388   3.613  1.00 27.22           C
ATOM    768  N   CYS D   6      -7.886  -2.938   4.333  1.00 21.13           N
ATOM    769  CA  CYS D   6      -7.654  -1.526   4.059  1.00 20.21           C
ATOM    770  C   CYS D   6      -6.824  -1.006   5.225  1.00 23.47           C
ATOM    771  O   CYS D   6      -6.951  -1.496   6.349  1.00 21.16           O
ATOM    772  CB  CYS D   6      -8.961  -0.735   3.999  1.00 23.91           C
ATOM    773  SG  CYS D   6     -10.232  -1.203   2.773  1.00 28.50           S
ATOM    774  N   ALA D   7      -5.980  -0.017   4.959  1.00 20.97           N
ATOM    775  CA  ALA D   7      -5.137   0.566   5.999  1.00 22.00           C
ATOM    776  C   ALA D   7      -4.744   1.989   5.622  1.00 23.22           C
ATOM    777  O   ALA D   7      -5.284   2.501   4.618  1.00 20.96           O
ATOM    778  CB  ALA D   7      -3.894  -0.282   6.201  1.00 24.79           C
ATOM    779  OXT ALA D   7      -3.905   2.572   6.340  1.00 20.40           O
TER
ENDMDL
