# Supplementary material for: Introductory Tutorials for Simulating Protein Dynamics with GROMACS
Source: J Phys Chem B. 2024 Sep 21;128(39):9418–35. doi: 10.1021/acs.jpcb.4c04901 (PMC11457149; doi:10.1021/acs.jpcb.4c04901)
Supplement: Supplementary file 1 — jp4c04901_si_001.zip [file jp4c04901_si_001.zip › inputs/03_chignolin/write_wham_files.py]

# write_wham_files.py - writes the text files needed by gmx wham
# to perform the WHAM analysis.

tprfile = open('tpr-files.dat', 'w')
ffile   = open('pullf-files.dat', 'w')

for i in range(0,26):
    tprfile.write('umbrella/us%d.tpr\n' % (i))
    ffile.write('umbrella/us%d_pullf.xvg\n' % (i))

exit()
