# Supplementary material for: Introductory Tutorials for Simulating Protein Dynamics with GROMACS
Source: J Phys Chem B. 2024 Sep 21;128(39):9418–35. doi: 10.1021/acs.jpcb.4c04901 (PMC11457149; doi:10.1021/acs.jpcb.4c04901)
Supplement: Supplementary file 1 — jp4c04901_si_001.zip [file jp4c04901_si_001.zip › inputs/03_chignolin/1uao_model1.pdb]

HEADER    DE NOVO PROTEIN                         13-MAR-03   1UAO              
TITLE     NMR STRUCTURE OF DESIGNED PROTEIN, CHIGNOLIN, CONSISTING OF ONLY TEN  
TITLE    2 AMINO ACIDS (ENSEMBLES)                                              
COMPND    MOL_ID: 1;                                                            
COMPND   2 MOLECULE: CHIGNOLIN;                                                 
COMPND   3 CHAIN: A;                                                            
COMPND   4 ENGINEERED: YES                                                      
SOURCE    MOL_ID: 1;                                                            
SOURCE   2 SYNTHETIC: YES;                                                      
SOURCE   3 OTHER_DETAILS: THE SEQUENCE WAS DESIGNED ON THE BASIS OF STATISTICS  
SOURCE   4 DERIVED FROM NUMEROUS PROTEIN SEGMENTS.                              
KEYWDS    DE NOVO PROTEIN, BETA-HAIRPIN, MINI-PROTEIN, G-PEPTIDE, AUTONOMOUS    
KEYWDS   2 ELEMENT                                                              
EXPDTA    SOLUTION NMR                                                          
NUMMDL    18                                                                    
AUTHOR    S.HONDA,K.YAMASAKI                                                    
REVDAT   5   27-DEC-23 1UAO    1       REMARK                                   
REVDAT   4   26-AUG-15 1UAO    1       JRNL   VERSN                             
REVDAT   3   24-FEB-09 1UAO    1       VERSN                                    
REVDAT   2   17-AUG-04 1UAO    1       JRNL                                     
REVDAT   1   13-APR-04 1UAO    0                                                
JRNL        AUTH   S.HONDA,K.YAMASAKI,Y.SAWADA,H.MORII                          
JRNL        TITL   10 RESIDUE FOLDED PEPTIDE DESIGNED BY SEGMENT STATISTICS     
JRNL        REF    STRUCTURE                     V.  12  1507 2004              
JRNL        REFN                   ISSN 0969-2126                               
JRNL        PMID   15296744                                                     
JRNL        DOI    10.1016/J.STR.2004.05.022                                    
REMARK   2                                                                      
REMARK   2 RESOLUTION. NOT APPLICABLE.                                          
REMARK   3                                                                      
REMARK   3 REFINEMENT.                                                          
REMARK   3   PROGRAM     : XWINNMR 2.6, X-PLOR 3.1                              
REMARK   3   AUTHORS     : BRUNGER (X-PLOR)                                     
REMARK   3                                                                      
REMARK   3  OTHER REFINEMENT REMARKS: THE STRUCTURES ARE BASED ON A TOTAL OF    
REMARK   3  185 RESTRAINTS, 172 ARE NOE-DERIVED DISTANCE CONSTRAINTS, 12        
REMARK   3  DIHEDRAL ANGLE RESTRAINTS,1 DISTANCE RESTRAINTS FROM HYDROGEN       
REMARK   3  BONDS.                                                              
REMARK   4                                                                      
REMARK   4 1UAO COMPLIES WITH FORMAT V. 3.15, 01-DEC-08                         
REMARK 100                                                                      
REMARK 100 THIS ENTRY HAS BEEN PROCESSED BY PDBJ ON 17-MAR-03.                  
REMARK 100 THE DEPOSITION ID IS D_1000005623.                                   
REMARK 210                                                                      
REMARK 210 EXPERIMENTAL DETAILS                                                 
REMARK 210  EXPERIMENT TYPE                : NMR                                
REMARK 210  TEMPERATURE           (KELVIN) : 277                                
REMARK 210  PH                             : 5.5                                
REMARK 210  IONIC STRENGTH                 : 20MM SODIUM PHOSOHATE              
REMARK 210  PRESSURE                       : AMBIENT                            
REMARK 210  SAMPLE CONTENTS                : 2MM CHIGNOLIN                      
REMARK 210                                                                      
REMARK 210  NMR EXPERIMENTS CONDUCTED      : 2D NOESY; 2D ROESY; DQF-COSY; 2D   
REMARK 210                                   TOCSY                              
REMARK 210  SPECTROMETER FIELD STRENGTH    : 500 MHZ                            
REMARK 210  SPECTROMETER MODEL             : AMX                                
REMARK 210  SPECTROMETER MANUFACTURER      : BRUKER                             
REMARK 210                                                                      
REMARK 210  STRUCTURE DETERMINATION.                                            
REMARK 210   SOFTWARE USED                 : FELIX 2000, X-PLOR 3.1             
REMARK 210   METHOD USED                   : SIMULATED ANNEALING                
REMARK 210                                                                      
REMARK 210 CONFORMERS, NUMBER CALCULATED   : 50                                 
REMARK 210 CONFORMERS, NUMBER SUBMITTED    : 18                                 
REMARK 210 CONFORMERS, SELECTION CRITERIA  : STRUCTURES WITH THE LOWEST         
REMARK 210                                   ENERGY                             
REMARK 210                                                                      
REMARK 210 BEST REPRESENTATIVE CONFORMER IN THIS ENSEMBLE : 1                   
REMARK 210                                                                      
REMARK 210 REMARK: THIS STRUCTURE WAS DETERMINED USING STANDARD 2D              
REMARK 210  HOMONUCLEAR TECHNIQUES.                                             
REMARK 215                                                                      
REMARK 215 NMR STUDY                                                            
REMARK 215 THE COORDINATES IN THIS ENTRY WERE GENERATED FROM SOLUTION           
REMARK 215 NMR DATA.  PROTEIN DATA BANK CONVENTIONS REQUIRE THAT                
REMARK 215 CRYST1 AND SCALE RECORDS BE INCLUDED, BUT THE VALUES ON              
REMARK 215 THESE RECORDS ARE MEANINGLESS.                                       
REMARK 300                                                                      
REMARK 300 BIOMOLECULE: 1                                                       
REMARK 300 SEE REMARK 350 FOR THE AUTHOR PROVIDED AND/OR PROGRAM                
REMARK 300 GENERATED ASSEMBLY INFORMATION FOR THE STRUCTURE IN                  
REMARK 300 THIS ENTRY. THE REMARK MAY ALSO PROVIDE INFORMATION ON               
REMARK 300 BURIED SURFACE AREA.                                                 
REMARK 350                                                                      
REMARK 350 COORDINATES FOR A COMPLETE MULTIMER REPRESENTING THE KNOWN           
REMARK 350 BIOLOGICALLY SIGNIFICANT OLIGOMERIZATION STATE OF THE                
REMARK 350 MOLECULE CAN BE GENERATED BY APPLYING BIOMT TRANSFORMATIONS          
REMARK 350 GIVEN BELOW.  BOTH NON-CRYSTALLOGRAPHIC AND                          
REMARK 350 CRYSTALLOGRAPHIC OPERATIONS ARE GIVEN.                               
REMARK 350                                                                      
REMARK 350 BIOMOLECULE: 1                                                       
REMARK 350 AUTHOR DETERMINED BIOLOGICAL UNIT: MONOMERIC                         
REMARK 350 APPLY THE FOLLOWING TO CHAINS: A                                     
REMARK 350   BIOMT1   1  1.000000  0.000000  0.000000        0.00000            
REMARK 350   BIOMT2   1  0.000000  1.000000  0.000000        0.00000            
REMARK 350   BIOMT3   1  0.000000  0.000000  1.000000        0.00000            
REMARK 500                                                                      
REMARK 500 GEOMETRY AND STEREOCHEMISTRY                                         
REMARK 500 SUBTOPIC: TORSION ANGLES                                             
REMARK 500                                                                      
REMARK 500 TORSION ANGLES OUTSIDE THE EXPECTED RAMACHANDRAN REGIONS:            
REMARK 500 (M=MODEL NUMBER; RES=RESIDUE NAME; C=CHAIN IDENTIFIER;               
REMARK 500 SSEQ=SEQUENCE NUMBER; I=INSERTION CODE).                             
REMARK 500                                                                      
REMARK 500 STANDARD TABLE:                                                      
REMARK 500 FORMAT:(10X,I3,1X,A3,1X,A1,I4,A1,4X,F7.2,3X,F7.2)                    
REMARK 500                                                                      
REMARK 500 EXPECTED VALUES: GJ KLEYWEGT AND TA JONES (1996). PHI/PSI-           
REMARK 500 CHOLOGY: RAMACHANDRAN REVISITED. STRUCTURE 4, 1395 - 1400            
REMARK 500                                                                      
REMARK 500  M RES CSSEQI        PSI       PHI                                   
REMARK 500  4 TRP A   9     -167.59    -69.03                                   
REMARK 500  7 THR A   6      -53.23   -121.01                                   
REMARK 500  8 TRP A   9       38.27    -87.59                                   
REMARK 500 11 TRP A   9      -72.89    -84.72                                   
REMARK 500 12 TRP A   9       57.70    -93.27                                   
REMARK 500 13 TRP A   9       42.80    -90.88                                   
REMARK 500 18 TRP A   9       79.66   -101.87                                   
REMARK 500                                                                      
REMARK 500 REMARK: NULL                                                         
REMARK 900                                                                      
REMARK 900 RELATED ENTRIES                                                      
REMARK 900 RELATED ID: 5694   RELATED DB: BMRB                                  
REMARK 900 NMR STRUCTURE OF DESIGNED PROTEIN, CHIGNOLIN, ONSISTING OF ONLY TEN  
REMARK 900 AMINO ACIDS                                                          
REMARK 900 RELATED ID: 2RVD   RELATED DB: PDB                                   
REMARK 900 NMR STRUCTURE OF A MUTANT OF CHIGNOLIN, CLN025                       
REMARK 900 RELATED ID: 5AWL   RELATED DB: PDB                                   
REMARK 900 CRYSTAL STRUCTURE OF A MUTANT OF CHIGNOLIN, CLN025                   
DBREF  1UAO A    1    10  PDB    1UAO     1UAO             1     10             
SEQRES   1 A   10  GLY TYR ASP PRO GLU THR GLY THR TRP GLY                      
SHEET    1   A 2 TYR A   2  ASP A   3  0                                        
SHEET    2   A 2 THR A   8  TRP A   9 -1  O  THR A   8   N  ASP A   3           
CRYST1    1.000    1.000    1.000  90.00  90.00  90.00 P 1           1          
ORIGX1      1.000000  0.000000  0.000000        0.00000                         
ORIGX2      0.000000  1.000000  0.000000        0.00000                         
ORIGX3      0.000000  0.000000  1.000000        0.00000                         
SCALE1      1.000000  0.000000  0.000000        0.00000                         
SCALE2      0.000000  1.000000  0.000000        0.00000                         
SCALE3      0.000000  0.000000  1.000000        0.00000                         
MODEL        1                                                                  
ATOM      1  N   GLY A   1      -6.778  -1.424   4.200  1.00  0.00           N  
ATOM      2  CA  GLY A   1      -6.878  -0.708   2.896  1.00  0.00           C  
ATOM      3  C   GLY A   1      -5.557  -0.840   2.138  1.00  0.00           C  
ATOM      4  O   GLY A   1      -4.640  -1.504   2.579  1.00  0.00           O  
ATOM      5  H1  GLY A   1      -5.778  -1.527   4.462  1.00  0.00           H  
ATOM      6  H2  GLY A   1      -7.214  -2.365   4.112  1.00  0.00           H  
ATOM      7  H3  GLY A   1      -7.273  -0.879   4.933  1.00  0.00           H  
ATOM      8  HA2 GLY A   1      -7.677  -1.140   2.309  1.00  0.00           H  
ATOM      9  HA3 GLY A   1      -7.085   0.336   3.073  1.00  0.00           H  
ATOM     10  N   TYR A   2      -5.452  -0.212   0.999  1.00  0.00           N  
ATOM     11  CA  TYR A   2      -4.189  -0.302   0.213  1.00  0.00           C  
ATOM     12  C   TYR A   2      -3.197   0.744   0.717  1.00  0.00           C  
ATOM     13  O   TYR A   2      -3.252   1.898   0.342  1.00  0.00           O  
ATOM     14  CB  TYR A   2      -4.490  -0.048  -1.264  1.00  0.00           C  
ATOM     15  CG  TYR A   2      -3.216  -0.141  -2.068  1.00  0.00           C  
ATOM     16  CD1 TYR A   2      -2.780  -1.383  -2.544  1.00  0.00           C  
ATOM     17  CD2 TYR A   2      -2.474   1.015  -2.342  1.00  0.00           C  
ATOM     18  CE1 TYR A   2      -1.601  -1.470  -3.293  1.00  0.00           C  
ATOM     19  CE2 TYR A   2      -1.295   0.927  -3.091  1.00  0.00           C  
ATOM     20  CZ  TYR A   2      -0.858  -0.315  -3.568  1.00  0.00           C  
ATOM     21  OH  TYR A   2       0.304  -0.402  -4.307  1.00  0.00           O  
ATOM     22  H   TYR A   2      -6.203   0.317   0.660  1.00  0.00           H  
ATOM     23  HA  TYR A   2      -3.763  -1.288   0.328  1.00  0.00           H  
ATOM     24  HB2 TYR A   2      -5.189  -0.788  -1.616  1.00  0.00           H  
ATOM     25  HB3 TYR A   2      -4.918   0.937  -1.380  1.00  0.00           H  
ATOM     26  HD1 TYR A   2      -3.352  -2.273  -2.332  1.00  0.00           H  
ATOM     27  HD2 TYR A   2      -2.811   1.973  -1.975  1.00  0.00           H  
ATOM     28  HE1 TYR A   2      -1.265  -2.429  -3.660  1.00  0.00           H  
ATOM     29  HE2 TYR A   2      -0.722   1.818  -3.303  1.00  0.00           H  
ATOM     30  HH  TYR A   2       0.765   0.437  -4.234  1.00  0.00           H  
ATOM     31  N   ASP A   3      -2.287   0.349   1.560  1.00  0.00           N  
ATOM     32  CA  ASP A   3      -1.287   1.320   2.084  1.00  0.00           C  
ATOM     33  C   ASP A   3      -0.301   1.677   0.964  1.00  0.00           C  
ATOM     34  O   ASP A   3       0.433   0.826   0.502  1.00  0.00           O  
ATOM     35  CB  ASP A   3      -0.523   0.687   3.249  1.00  0.00           C  
ATOM     36  CG  ASP A   3       0.418   1.724   3.866  1.00  0.00           C  
ATOM     37  OD1 ASP A   3      -0.069   2.762   4.283  1.00  0.00           O  
ATOM     38  OD2 ASP A   3       1.609   1.463   3.911  1.00  0.00           O  
ATOM     39  H   ASP A   3      -2.259  -0.588   1.846  1.00  0.00           H  
ATOM     40  HA  ASP A   3      -1.795   2.207   2.427  1.00  0.00           H  
ATOM     41  HB2 ASP A   3      -1.224   0.346   3.997  1.00  0.00           H  
ATOM     42  HB3 ASP A   3       0.055  -0.151   2.889  1.00  0.00           H  
ATOM     43  N   PRO A   4      -0.311   2.922   0.557  1.00  0.00           N  
ATOM     44  CA  PRO A   4       0.579   3.407  -0.513  1.00  0.00           C  
ATOM     45  C   PRO A   4       2.002   3.580   0.021  1.00  0.00           C  
ATOM     46  O   PRO A   4       2.943   3.738  -0.731  1.00  0.00           O  
ATOM     47  CB  PRO A   4      -0.033   4.752  -0.911  1.00  0.00           C  
ATOM     48  CG  PRO A   4      -0.876   5.221   0.298  1.00  0.00           C  
ATOM     49  CD  PRO A   4      -1.199   3.960   1.121  1.00  0.00           C  
ATOM     50  HA  PRO A   4       0.567   2.732  -1.353  1.00  0.00           H  
ATOM     51  HB2 PRO A   4       0.750   5.467  -1.123  1.00  0.00           H  
ATOM     52  HB3 PRO A   4      -0.670   4.630  -1.773  1.00  0.00           H  
ATOM     53  HG2 PRO A   4      -0.308   5.921   0.895  1.00  0.00           H  
ATOM     54  HG3 PRO A   4      -1.792   5.679  -0.042  1.00  0.00           H  
ATOM     55  HD2 PRO A   4      -0.977   4.125   2.167  1.00  0.00           H  
ATOM     56  HD3 PRO A   4      -2.232   3.677   0.991  1.00  0.00           H  
ATOM     57  N   GLU A   5       2.168   3.542   1.315  1.00  0.00           N  
ATOM     58  CA  GLU A   5       3.531   3.694   1.893  1.00  0.00           C  
ATOM     59  C   GLU A   5       4.420   2.567   1.368  1.00  0.00           C  
ATOM     60  O   GLU A   5       5.577   2.766   1.055  1.00  0.00           O  
ATOM     61  CB  GLU A   5       3.450   3.614   3.418  1.00  0.00           C  
ATOM     62  CG  GLU A   5       4.652   4.334   4.030  1.00  0.00           C  
ATOM     63  CD  GLU A   5       5.629   3.303   4.597  1.00  0.00           C  
ATOM     64  OE1 GLU A   5       5.649   2.193   4.090  1.00  0.00           O  
ATOM     65  OE2 GLU A   5       6.341   3.640   5.529  1.00  0.00           O  
ATOM     66  H   GLU A   5       1.397   3.406   1.904  1.00  0.00           H  
ATOM     67  HA  GLU A   5       3.944   4.648   1.600  1.00  0.00           H  
ATOM     68  HB2 GLU A   5       2.537   4.084   3.756  1.00  0.00           H  
ATOM     69  HB3 GLU A   5       3.457   2.580   3.727  1.00  0.00           H  
ATOM     70  HG2 GLU A   5       5.147   4.918   3.267  1.00  0.00           H  
ATOM     71  HG3 GLU A   5       4.318   4.985   4.823  1.00  0.00           H  
ATOM     72  N   THR A   6       3.881   1.383   1.261  1.00  0.00           N  
ATOM     73  CA  THR A   6       4.684   0.239   0.748  1.00  0.00           C  
ATOM     74  C   THR A   6       4.218  -0.101  -0.669  1.00  0.00           C  
ATOM     75  O   THR A   6       4.941  -0.687  -1.449  1.00  0.00           O  
ATOM     76  CB  THR A   6       4.486  -0.974   1.661  1.00  0.00           C  
ATOM     77  OG1 THR A   6       3.204  -1.540   1.423  1.00  0.00           O  
ATOM     78  CG2 THR A   6       4.589  -0.535   3.123  1.00  0.00           C  
ATOM     79  H   THR A   6       2.944   1.248   1.514  1.00  0.00           H  
ATOM     80  HA  THR A   6       5.729   0.510   0.729  1.00  0.00           H  
ATOM     81  HB  THR A   6       5.248  -1.709   1.456  1.00  0.00           H  
ATOM     82  HG1 THR A   6       3.211  -2.440   1.757  1.00  0.00           H  
ATOM     83 HG21 THR A   6       5.309   0.265   3.208  1.00  0.00           H  
ATOM     84 HG22 THR A   6       4.906  -1.371   3.728  1.00  0.00           H  
ATOM     85 HG23 THR A   6       3.625  -0.188   3.464  1.00  0.00           H  
ATOM     86  N   GLY A   7       3.014   0.272  -1.008  1.00  0.00           N  
ATOM     87  CA  GLY A   7       2.498  -0.018  -2.375  1.00  0.00           C  
ATOM     88  C   GLY A   7       1.780  -1.368  -2.385  1.00  0.00           C  
ATOM     89  O   GLY A   7       1.815  -2.091  -3.362  1.00  0.00           O  
ATOM     90  H   GLY A   7       2.450   0.749  -0.363  1.00  0.00           H  
ATOM     91  HA2 GLY A   7       1.808   0.760  -2.670  1.00  0.00           H  
ATOM     92  HA3 GLY A   7       3.323  -0.049  -3.071  1.00  0.00           H  
ATOM     93  N   THR A   8       1.127  -1.719  -1.310  1.00  0.00           N  
ATOM     94  CA  THR A   8       0.411  -3.025  -1.274  1.00  0.00           C  
ATOM     95  C   THR A   8      -0.641  -3.013  -0.162  1.00  0.00           C  
ATOM     96  O   THR A   8      -0.633  -2.164   0.707  1.00  0.00           O  
ATOM     97  CB  THR A   8       1.418  -4.147  -1.011  1.00  0.00           C  
ATOM     98  OG1 THR A   8       2.633  -3.587  -0.532  1.00  0.00           O  
ATOM     99  CG2 THR A   8       1.682  -4.912  -2.308  1.00  0.00           C  
ATOM    100  H   THR A   8       1.108  -1.125  -0.531  1.00  0.00           H  
ATOM    101  HA  THR A   8      -0.073  -3.195  -2.224  1.00  0.00           H  
ATOM    102  HB  THR A   8       1.018  -4.825  -0.273  1.00  0.00           H  
ATOM    103  HG1 THR A   8       3.275  -4.296  -0.450  1.00  0.00           H  
ATOM    104 HG21 THR A   8       0.813  -5.501  -2.562  1.00  0.00           H  
ATOM    105 HG22 THR A   8       2.533  -5.563  -2.176  1.00  0.00           H  
ATOM    106 HG23 THR A   8       1.885  -4.210  -3.104  1.00  0.00           H  
ATOM    107  N   TRP A   9      -1.545  -3.955  -0.184  1.00  0.00           N  
ATOM    108  CA  TRP A   9      -2.598  -4.011   0.868  1.00  0.00           C  
ATOM    109  C   TRP A   9      -1.960  -4.395   2.205  1.00  0.00           C  
ATOM    110  O   TRP A   9      -1.576  -5.528   2.417  1.00  0.00           O  
ATOM    111  CB  TRP A   9      -3.640  -5.067   0.487  1.00  0.00           C  
ATOM    112  CG  TRP A   9      -3.848  -5.068  -0.996  1.00  0.00           C  
ATOM    113  CD1 TRP A   9      -3.216  -5.882  -1.873  1.00  0.00           C  
ATOM    114  CD2 TRP A   9      -4.743  -4.236  -1.786  1.00  0.00           C  
ATOM    115  NE1 TRP A   9      -3.664  -5.596  -3.150  1.00  0.00           N  
ATOM    116  CE2 TRP A   9      -4.608  -4.591  -3.148  1.00  0.00           C  
ATOM    117  CE3 TRP A   9      -5.648  -3.218  -1.454  1.00  0.00           C  
ATOM    118  CZ2 TRP A   9      -5.349  -3.958  -4.146  1.00  0.00           C  
ATOM    119  CZ3 TRP A   9      -6.398  -2.577  -2.455  1.00  0.00           C  
ATOM    120  CH2 TRP A   9      -6.248  -2.947  -3.799  1.00  0.00           C  
ATOM    121  H   TRP A   9      -1.532  -4.627  -0.892  1.00  0.00           H  
ATOM    122  HA  TRP A   9      -3.075  -3.047   0.957  1.00  0.00           H  
ATOM    123  HB2 TRP A   9      -3.295  -6.041   0.800  1.00  0.00           H  
ATOM    124  HB3 TRP A   9      -4.575  -4.843   0.980  1.00  0.00           H  
ATOM    125  HD1 TRP A   9      -2.478  -6.628  -1.618  1.00  0.00           H  
ATOM    126  HE1 TRP A   9      -3.364  -6.042  -3.968  1.00  0.00           H  
ATOM    127  HE3 TRP A   9      -5.766  -2.927  -0.422  1.00  0.00           H  
ATOM    128  HZ2 TRP A   9      -5.228  -4.248  -5.180  1.00  0.00           H  
ATOM    129  HZ3 TRP A   9      -7.093  -1.796  -2.187  1.00  0.00           H  
ATOM    130  HH2 TRP A   9      -6.827  -2.451  -4.564  1.00  0.00           H  
ATOM    131  N   GLY A  10      -1.844  -3.461   3.109  1.00  0.00           N  
ATOM    132  CA  GLY A  10      -1.229  -3.774   4.431  1.00  0.00           C  
ATOM    133  C   GLY A  10      -1.877  -5.031   5.014  1.00  0.00           C  
ATOM    134  O   GLY A  10      -1.289  -6.092   4.882  1.00  0.00           O  
ATOM    135  OXT GLY A  10      -2.949  -4.912   5.584  1.00  0.00           O  
ATOM    136  H   GLY A  10      -2.159  -2.553   2.918  1.00  0.00           H  
ATOM    137  HA2 GLY A  10      -0.169  -3.939   4.305  1.00  0.00           H  
ATOM    138  HA3 GLY A  10      -1.387  -2.946   5.106  1.00  0.00           H  
TER     139      GLY A  10                                                      
ENDMDL                                                                          
