# Supplementary material for: Introductory Tutorials for Simulating Protein Dynamics with GROMACS
Source: J Phys Chem B. 2024 Sep 21;128(39):9418–35. doi: 10.1021/acs.jpcb.4c04901 (PMC11457149; doi:10.1021/acs.jpcb.4c04901)
Supplement: Supplementary file 1 — jp4c04901_si_001.zip [file jp4c04901_si_001.zip › inputs/03_chignolin/find_windows.py]

# find_windows.py - search a distance time series and find the 
# closest value to a supplied target distance, then print the
# time value corresponding to that distance

import numpy
import os 

infile = open('dist.xvg', 'r')
lines = infile.readlines()

count = 0
for d in numpy.arange(0.5,3.1,0.1):
    diff = 100000
    keeptime = 0
    for line in lines:
        if not (line.startswith('#') or (line.startswith('@'))):
            tmp = line.split()
            time = float(tmp[0])
            distance = float(tmp[1])
            tmpdiff = abs(d - distance)
            if (tmpdiff < diff):
                diff = tmpdiff
                keeptime = time
                keepdist = distance
    cmd = "echo 0 | gmx trjconv -quiet -s pull.tpr -f pull.xtc -dump %f -o window%d.gro" % (keeptime,count)
    os.system(cmd)
    print ("target value: %.1f best value: %.3f at time: %.1f" % (d, keepdist, keeptime))
    count += 1

exit()
