# Supplementary material for: Introductory Tutorials for Simulating Protein Dynamics with GROMACS
Source: J Phys Chem B. 2024 Sep 21;128(39):9418–35. doi: 10.1021/acs.jpcb.4c04901 (PMC11457149; doi:10.1021/acs.jpcb.4c04901)
Supplement: Supplementary file 1 — jp4c04901_si_001.zip [file jp4c04901_si_001.zip › inputs/02_complex/inputs/ions.mdp]

; ions.mdp - used as input into grompp to generate ions.tpr
; For generating ions, this input only has to be syntactically correct
; as the actual settings are not used for any physical process 
integrator  = steep
emtol       = 1000.0
emstep      = 0.01
nsteps      = 50000

nstlist         = 1
cutoff-scheme	= Verlet
ns_type         = grid
coulombtype     = cutoff
rcoulomb        = 1.2
rvdw            = 1.2
pbc             = xyz
