# Supplementary material for: Introductory Tutorials for Simulating Protein Dynamics with GROMACS
Source: J Phys Chem B. 2024 Sep 21;128(39):9418–35. doi: 10.1021/acs.jpcb.4c04901 (PMC11457149; doi:10.1021/acs.jpcb.4c04901)
Supplement: Supplementary file 1 — jp4c04901_si_001.zip [file jp4c04901_si_001.zip › inputs/02_complex/inputs/minim.mdp]

; minim.mdp - used as input into grompp to generate em.tpr
integrator  = steep         ; Algorithm (steep = steepest descent minimization)
emtol       = 500.0         ; Stop minimization when the maximum force < 1000.0 kJ/mol/nm
emstep      = 0.01          ; Minimization step size
nsteps      = 50000         ; Maximum number of (minimization) steps to perform

; Parameters describing how to find the neighbors of each atom and how to calculate the interactions
nstlist         = 1         ; Frequency to update the neighbor list and long range forces
cutoff-scheme   = Verlet    ; Buffered neighbor searching
ns_type         = grid      ; Method to determine neighbor list (simple, grid)
coulombtype     = PME       ; Treatment of long range electrostatic interactions
rcoulomb        = 1.2       ; Real-space electrostatic cut-off
vdw-modifier    = force-switch
rvdw-switch     = 1.0
rvdw            = 1.2       ; Short-range van der Waals cut-off
rlist           = 1.4
pbc             = xyz       ; Periodic Boundary Conditions in all 3 dimensions
