# Supplementary material for: Introductory Tutorials for Simulating Protein Dynamics with GROMACS
Source: J Phys Chem B. 2024 Sep 21;128(39):9418–35. doi: 10.1021/acs.jpcb.4c04901 (PMC11457149; doi:10.1021/acs.jpcb.4c04901)
Supplement: Supplementary file 1 — jp4c04901_si_001.zip [file jp4c04901_si_001.zip › inputs/03_chignolin/inputs/us5.mdp]

title                   = Umbrella sampling 
; Run parameters
integrator              = md        ; leap-frog integrator
nsteps                  = 25000000  ; 2 * 25000000 = 50000 ps (50 ns)
dt                      = 0.002     ; 2 fs
; Output control
nstxout                 = 0         ; no .trr output 
nstvout                 = 0         ; no .trr output 
nstenergy               = 5000      ; save energies every 10 ps
nstlog                  = 5000      ; update log file every 10 ps
nstxout-compressed      = 5000      ; save coordinates every 10 ps
; Bond parameters
continuation            = yes       ; Restarting after NVT 
constraint_algorithm    = lincs     ; holonomic constraints 
constraints             = h-bonds   ; bonds involving H are constrained
lincs_iter              = 1         ; accuracy of LINCS
lincs_order             = 4         ; also related to accuracy
; Nonbonded settings 
cutoff-scheme           = Verlet    ; Buffered neighbor searching
vdwtype                 = cutoff
vdw-modifier            = force-switch
ns_type                 = grid      ; search neighboring grid cells
nstlist                 = 10        ; 20 fs, largely irrelevant with Verlet scheme
rvdw-switch             = 1.0       ; short-range van der Waals cutoff (in nm)
rvdw                    = 1.2
rlist                   = 1.4
dispcorr                = no
; Electrostatics
coulombtype             = PME       ; Particle Mesh Ewald for long-range electrostatics
rcoulomb                = 1.2       ; short-range electrostatic cutoff (in nm)
pme_order               = 4         ; cubic interpolation
fourierspacing          = 0.16      ; grid spacing for FFT
; Temperature coupling is on
tcoupl                  = V-rescale             ; modified Berendsen thermostat
tc-grps                 = System 
tau_t                   = 1.0
ref_t                   = 298 
; Pressure coupling is on
pcoupl                  = C-rescale 
pcoupltype              = isotropic             ; uniform scaling of box vectors
tau_p                   = 5.0                   ; time constant, in ps
ref_p                   = 1.0                   ; reference pressure, in bar
compressibility         = 4.5e-5                ; isothermal compressibility of water, bar^-1
; Periodic boundary conditions
pbc                     = xyz       ; 3-D PBC
; Velocity generation
gen_vel                 = no        ; Velocity generation is off 
; Pull options
pull                    = yes
pull-ngroups            = 2         ; two groups form one reaction coordinate
pull-ncoords            = 1         ; one reaction coordinate/bias being applied
pull-group1-name        = Gly1_CA
pull-group2-name        = Gly10_CA
pull-coord1-type        = umbrella  ; harmonic potential
pull-coord1-geometry    = distance
pull-coord1-dim         = Y Y Y     ; apply bias in all three Cartesian directions
pull-coord1-groups      = 1 2
pull-coord1-start       = no
pull-coord1-init        = 1.0 
pull-coord1-rate        = 0.0
pull-coord1-k           = 1000
