# Supplementary material for: Introductory Tutorials for Simulating Protein Dynamics with GROMACS
Source: J Phys Chem B. 2024 Sep 21;128(39):9418–35. doi: 10.1021/acs.jpcb.4c04901 (PMC11457149; doi:10.1021/acs.jpcb.4c04901)
Supplement: Supplementary file 1 — jp4c04901_si_001.zip [file jp4c04901_si_001.zip › inputs/01_ubiquitin/free_ener_plot/norm_hist_d1_d2.dat]

-12.0	-12.0	0.000
-12.0	-11.5	0.000
-12.0	-11.0	0.000
-12.0	-10.5	0.000
-12.0	-10.0	0.000
-12.0	-9.5	0.000
-12.0	-9.0	0.000
-12.0	-8.5	0.000
-12.0	-8.0	0.000
-12.0	-7.5	0.000
-12.0	-7.0	0.000
-12.0	-6.5	0.000
-12.0	-6.0	0.000
-12.0	-5.5	0.000
-12.0	-5.0	0.000
-12.0	-4.5	0.000
-12.0	-4.0	0.000
-12.0	-3.5	0.000
-12.0	-3.0	0.000
-12.0	-2.5	0.000
-12.0	-2.0	0.000
-12.0	-1.5	0.000
-12.0	-1.0	0.000
-12.0	-0.5	0.000
-12.0	0.0	0.000
-12.0	0.5	0.000
-12.0	1.0	0.000
-12.0	1.5	0.000
-12.0	2.0	0.000
-12.0	2.5	0.000
-12.0	3.0	0.000
-12.0	3.5	0.000
-12.0	4.0	0.000
-12.0	4.5	0.000
-12.0	5.0	0.000
-12.0	5.5	0.000
-12.0	6.0	0.000
-12.0	6.5	0.000
-12.0	7.0	0.000
-12.0	7.5	0.000
-12.0	8.0	0.000
-12.0	8.5	0.000
-12.0	9.0	0.000
-12.0	9.5	0.000
-12.0	10.0	0.000
-12.0	10.5	0.000
-12.0	11.0	0.000
-12.0	11.5	0.000
-12.0	12.0	0.000
-11.5	-12.0	0.000
-11.5	-11.5	0.000
-11.5	-11.0	0.000
-11.5	-10.5	0.000
-11.5	-10.0	0.000
-11.5	-9.5	0.000
-11.5	-9.0	0.000
-11.5	-8.5	0.000
-11.5	-8.0	0.000
-11.5	-7.5	0.000
-11.5	-7.0	0.000
-11.5	-6.5	0.000
-11.5	-6.0	0.000
-11.5	-5.5	0.000
-11.5	-5.0	0.000
-11.5	-4.5	0.000
-11.5	-4.0	0.000
-11.5	-3.5	0.000
-11.5	-3.0	0.000
-11.5	-2.5	0.000
-11.5	-2.0	0.000
-11.5	-1.5	0.000
-11.5	-1.0	0.000
-11.5	-0.5	0.000
-11.5	0.0	0.000
-11.5	0.5	0.000
-11.5	1.0	0.000
-11.5	1.5	0.000
-11.5	2.0	0.000
-11.5	2.5	0.000
-11.5	3.0	0.000
-11.5	3.5	0.000
-11.5	4.0	0.000
-11.5	4.5	0.000
-11.5	5.0	0.000
-11.5	5.5	0.000
-11.5	6.0	0.000
-11.5	6.5	0.000
-11.5	7.0	0.000
-11.5	7.5	0.000
-11.5	8.0	0.000
-11.5	8.5	0.000
-11.5	9.0	0.000
-11.5	9.5	0.000
-11.5	10.0	0.000
-11.5	10.5	0.000
-11.5	11.0	0.000
-11.5	11.5	0.000
-11.5	12.0	0.000
-11.0	-12.0	0.000
-11.0	-11.5	0.000
-11.0	-11.0	0.000
-11.0	-10.5	0.000
-11.0	-10.0	0.000
-11.0	-9.5	0.000
-11.0	-9.0	0.000
-11.0	-8.5	0.000
-11.0	-8.0	0.000
-11.0	-7.5	0.000
-11.0	-7.0	0.000
-11.0	-6.5	0.000
-11.0	-6.0	0.000
-11.0	-5.5	0.000
-11.0	-5.0	0.000
-11.0	-4.5	0.000
-11.0	-4.0	0.000
-11.0	-3.5	0.000
-11.0	-3.0	0.000
-11.0	-2.5	0.000
-11.0	-2.0	0.000
-11.0	-1.5	0.000
-11.0	-1.0	0.000
-11.0	-0.5	0.000
-11.0	0.0	0.000
-11.0	0.5	0.000
-11.0	1.0	0.000
-11.0	1.5	0.000
-11.0	2.0	0.000
-11.0	2.5	0.000
-11.0	3.0	0.000
-11.0	3.5	0.000
-11.0	4.0	0.000
-11.0	4.5	0.000
-11.0	5.0	0.000
-11.0	5.5	0.000
-11.0	6.0	0.000
-11.0	6.5	0.000
-11.0	7.0	0.000
-11.0	7.5	0.000
-11.0	8.0	0.000
-11.0	8.5	0.000
-11.0	9.0	0.000
-11.0	9.5	0.000
-11.0	10.0	0.000
-11.0	10.5	0.000
-11.0	11.0	0.000
-11.0	11.5	0.000
-11.0	12.0	0.000
-10.5	-12.0	0.000
-10.5	-11.5	0.000
-10.5	-11.0	0.000
-10.5	-10.5	0.000
-10.5	-10.0	0.000
-10.5	-9.5	0.000
-10.5	-9.0	0.000
-10.5	-8.5	0.000
-10.5	-8.0	0.000
-10.5	-7.5	0.000
-10.5	-7.0	0.000
-10.5	-6.5	0.000
-10.5	-6.0	0.000
-10.5	-5.5	0.000
-10.5	-5.0	0.000
-10.5	-4.5	0.000
-10.5	-4.0	0.000
-10.5	-3.5	0.000
-10.5	-3.0	0.000
-10.5	-2.5	0.000
-10.5	-2.0	0.000
-10.5	-1.5	0.000
-10.5	-1.0	0.000
-10.5	-0.5	0.000
-10.5	0.0	0.000
-10.5	0.5	0.000
-10.5	1.0	0.000
-10.5	1.5	0.000
-10.5	2.0	0.000
-10.5	2.5	0.000
-10.5	3.0	0.000
-10.5	3.5	0.000
-10.5	4.0	0.000
-10.5	4.5	0.000
-10.5	5.0	0.000
-10.5	5.5	0.000
-10.5	6.0	0.000
-10.5	6.5	0.000
-10.5	7.0	0.000
-10.5	7.5	0.000
-10.5	8.0	0.000
-10.5	8.5	0.000
-10.5	9.0	0.000
-10.5	9.5	0.000
-10.5	10.0	0.000
-10.5	10.5	0.000
-10.5	11.0	0.000
-10.5	11.5	0.000
-10.5	12.0	0.000
-10.0	-12.0	0.000
-10.0	-11.5	0.000
-10.0	-11.0	0.000
-10.0	-10.5	0.000
-10.0	-10.0	0.000
-10.0	-9.5	0.000
-10.0	-9.0	0.000
-10.0	-8.5	0.000
-10.0	-8.0	0.000
-10.0	-7.5	0.000
-10.0	-7.0	0.000
-10.0	-6.5	0.000
-10.0	-6.0	0.000
-10.0	-5.5	0.000
-10.0	-5.0	0.000
-10.0	-4.5	0.000
-10.0	-4.0	0.000
-10.0	-3.5	0.000
-10.0	-3.0	0.000
-10.0	-2.5	0.000
-10.0	-2.0	0.000
-10.0	-1.5	0.000
-10.0	-1.0	0.000
-10.0	-0.5	0.000
-10.0	0.0	0.000
-10.0	0.5	0.000
-10.0	1.0	0.000
-10.0	1.5	0.000
-10.0	2.0	0.000
-10.0	2.5	0.000
-10.0	3.0	0.000
-10.0	3.5	0.000
-10.0	4.0	0.000
-10.0	4.5	0.000
-10.0	5.0	0.000
-10.0	5.5	0.000
-10.0	6.0	0.000
-10.0	6.5	0.000
-10.0	7.0	0.000
-10.0	7.5	0.000
-10.0	8.0	0.000
-10.0	8.5	0.000
-10.0	9.0	0.000
-10.0	9.5	0.000
-10.0	10.0	0.000
-10.0	10.5	0.000
-10.0	11.0	0.000
-10.0	11.5	0.000
-10.0	12.0	0.000
-9.5	-12.0	0.000
-9.5	-11.5	0.000
-9.5	-11.0	0.000
-9.5	-10.5	0.000
-9.5	-10.0	0.000
-9.5	-9.5	0.000
-9.5	-9.0	0.000
-9.5	-8.5	0.000
-9.5	-8.0	0.000
-9.5	-7.5	0.000
-9.5	-7.0	0.000
-9.5	-6.5	0.000
-9.5	-6.0	0.000
-9.5	-5.5	0.000
-9.5	-5.0	0.000
-9.5	-4.5	0.000
-9.5	-4.0	0.000
-9.5	-3.5	0.000
-9.5	-3.0	0.000
-9.5	-2.5	0.000
-9.5	-2.0	0.001
-9.5	-1.5	0.000
-9.5	-1.0	0.000
-9.5	-0.5	0.001
-9.5	0.0	0.000
-9.5	0.5	0.000
-9.5	1.0	0.000
-9.5	1.5	0.000
-9.5	2.0	0.000
-9.5	2.5	0.000
-9.5	3.0	0.000
-9.5	3.5	0.000
-9.5	4.0	0.000
-9.5	4.5	0.000
-9.5	5.0	0.000
-9.5	5.5	0.000
-9.5	6.0	0.000
-9.5	6.5	0.000
-9.5	7.0	0.000
-9.5	7.5	0.000
-9.5	8.0	0.000
-9.5	8.5	0.000
-9.5	9.0	0.000
-9.5	9.5	0.000
-9.5	10.0	0.000
-9.5	10.5	0.000
-9.5	11.0	0.000
-9.5	11.5	0.000
-9.5	12.0	0.000
-9.0	-12.0	0.000
-9.0	-11.5	0.000
-9.0	-11.0	0.000
-9.0	-10.5	0.000
-9.0	-10.0	0.000
-9.0	-9.5	0.000
-9.0	-9.0	0.000
-9.0	-8.5	0.000
-9.0	-8.0	0.000
-9.0	-7.5	0.000
-9.0	-7.0	0.000
-9.0	-6.5	0.000
-9.0	-6.0	0.000
-9.0	-5.5	0.000
-9.0	-5.0	0.000
-9.0	-4.5	0.000
-9.0	-4.0	0.000
-9.0	-3.5	0.001
-9.0	-3.0	0.001
-9.0	-2.5	0.000
-9.0	-2.0	0.001
-9.0	-1.5	0.001
-9.0	-1.0	0.001
-9.0	-0.5	0.001
-9.0	0.0	0.001
-9.0	0.5	0.001
-9.0	1.0	0.000
-9.0	1.5	0.001
-9.0	2.0	0.000
-9.0	2.5	0.000
-9.0	3.0	0.000
-9.0	3.5	0.000
-9.0	4.0	0.000
-9.0	4.5	0.000
-9.0	5.0	0.000
-9.0	5.5	0.000
-9.0	6.0	0.000
-9.0	6.5	0.000
-9.0	7.0	0.000
-9.0	7.5	0.000
-9.0	8.0	0.000
-9.0	8.5	0.000
-9.0	9.0	0.000
-9.0	9.5	0.000
-9.0	10.0	0.000
-9.0	10.5	0.000
-9.0	11.0	0.000
-9.0	11.5	0.000
-9.0	12.0	0.000
-8.5	-12.0	0.000
-8.5	-11.5	0.000
-8.5	-11.0	0.000
-8.5	-10.5	0.000
-8.5	-10.0	0.000
-8.5	-9.5	0.000
-8.5	-9.0	0.000
-8.5	-8.5	0.000
-8.5	-8.0	0.000
-8.5	-7.5	0.000
-8.5	-7.0	0.000
-8.5	-6.5	0.000
-8.5	-6.0	0.000
-8.5	-5.5	0.000
-8.5	-5.0	0.001
-8.5	-4.5	0.000
-8.5	-4.0	0.001
-8.5	-3.5	0.001
-8.5	-3.0	0.001
-8.5	-2.5	0.002
-8.5	-2.0	0.001
-8.5	-1.5	0.001
-8.5	-1.0	0.001
-8.5	-0.5	0.001
-8.5	0.0	0.001
-8.5	0.5	0.001
-8.5	1.0	0.002
-8.5	1.5	0.000
-8.5	2.0	0.001
-8.5	2.5	0.001
-8.5	3.0	0.001
-8.5	3.5	0.000
-8.5	4.0	0.000
-8.5	4.5	0.000
-8.5	5.0	0.000
-8.5	5.5	0.000
-8.5	6.0	0.000
-8.5	6.5	0.000
-8.5	7.0	0.000
-8.5	7.5	0.000
-8.5	8.0	0.000
-8.5	8.5	0.000
-8.5	9.0	0.000
-8.5	9.5	0.000
-8.5	10.0	0.000
-8.5	10.5	0.000
-8.5	11.0	0.000
-8.5	11.5	0.000
-8.5	12.0	0.000
-8.0	-12.0	0.000
-8.0	-11.5	0.000
-8.0	-11.0	0.000
-8.0	-10.5	0.000
-8.0	-10.0	0.000
-8.0	-9.5	0.000
-8.0	-9.0	0.000
-8.0	-8.5	0.000
-8.0	-8.0	0.000
-8.0	-7.5	0.000
-8.0	-7.0	0.000
-8.0	-6.5	0.000
-8.0	-6.0	0.000
-8.0	-5.5	0.000
-8.0	-5.0	0.001
-8.0	-4.5	0.001
-8.0	-4.0	0.001
-8.0	-3.5	0.001
-8.0	-3.0	0.001
-8.0	-2.5	0.002
-8.0	-2.0	0.001
-8.0	-1.5	0.002
-8.0	-1.0	0.001
-8.0	-0.5	0.001
-8.0	0.0	0.002
-8.0	0.5	0.001
-8.0	1.0	0.001
-8.0	1.5	0.002
-8.0	2.0	0.002
-8.0	2.5	0.001
-8.0	3.0	0.001
-8.0	3.5	0.000
-8.0	4.0	0.001
-8.0	4.5	0.000
-8.0	5.0	0.000
-8.0	5.5	0.000
-8.0	6.0	0.000
-8.0	6.5	0.000
-8.0	7.0	0.000
-8.0	7.5	0.000
-8.0	8.0	0.000
-8.0	8.5	0.000
-8.0	9.0	0.000
-8.0	9.5	0.000
-8.0	10.0	0.000
-8.0	10.5	0.000
-8.0	11.0	0.000
-8.0	11.5	0.000
-8.0	12.0	0.000
-7.5	-12.0	0.000
-7.5	-11.5	0.000
-7.5	-11.0	0.000
-7.5	-10.5	0.000
-7.5	-10.0	0.000
-7.5	-9.5	0.000
-7.5	-9.0	0.000
-7.5	-8.5	0.000
-7.5	-8.0	0.000
-7.5	-7.5	0.000
-7.5	-7.0	0.000
-7.5	-6.5	0.000
-7.5	-6.0	0.000
-7.5	-5.5	0.000
-7.5	-5.0	0.001
-7.5	-4.5	0.001
-7.5	-4.0	0.001
-7.5	-3.5	0.001
-7.5	-3.0	0.001
-7.5	-2.5	0.001
-7.5	-2.0	0.002
-7.5	-1.5	0.001
-7.5	-1.0	0.002
-7.5	-0.5	0.002
-7.5	0.0	0.002
-7.5	0.5	0.002
-7.5	1.0	0.002
-7.5	1.5	0.002
-7.5	2.0	0.001
-7.5	2.5	0.001
-7.5	3.0	0.002
-7.5	3.5	0.001
-7.5	4.0	0.001
-7.5	4.5	0.000
-7.5	5.0	0.000
-7.5	5.5	0.000
-7.5	6.0	0.000
-7.5	6.5	0.000
-7.5	7.0	0.000
-7.5	7.5	0.000
-7.5	8.0	0.000
-7.5	8.5	0.000
-7.5	9.0	0.000
-7.5	9.5	0.000
-7.5	10.0	0.000
-7.5	10.5	0.000
-7.5	11.0	0.000
-7.5	11.5	0.000
-7.5	12.0	0.000
-7.0	-12.0	0.000
-7.0	-11.5	0.000
-7.0	-11.0	0.000
-7.0	-10.5	0.000
-7.0	-10.0	0.000
-7.0	-9.5	0.000
-7.0	-9.0	0.000
-7.0	-8.5	0.000
-7.0	-8.0	0.000
-7.0	-7.5	0.000
-7.0	-7.0	0.000
-7.0	-6.5	0.000
-7.0	-6.0	0.001
-7.0	-5.5	0.000
-7.0	-5.0	0.000
-7.0	-4.5	0.001
-7.0	-4.0	0.001
-7.0	-3.5	0.001
-7.0	-3.0	0.001
-7.0	-2.5	0.000
-7.0	-2.0	0.001
-7.0	-1.5	0.001
-7.0	-1.0	0.002
-7.0	-0.5	0.003
-7.0	0.0	0.002
-7.0	0.5	0.002
-7.0	1.0	0.003
-7.0	1.5	0.002
-7.0	2.0	0.002
-7.0	2.5	0.001
-7.0	3.0	0.001
-7.0	3.5	0.001
-7.0	4.0	0.001
-7.0	4.5	0.000
-7.0	5.0	0.000
-7.0	5.5	0.000
-7.0	6.0	0.000
-7.0	6.5	0.000
-7.0	7.0	0.000
-7.0	7.5	0.000
-7.0	8.0	0.000
-7.0	8.5	0.000
-7.0	9.0	0.000
-7.0	9.5	0.000
-7.0	10.0	0.000
-7.0	10.5	0.000
-7.0	11.0	0.000
-7.0	11.5	0.000
-7.0	12.0	0.000
-6.5	-12.0	0.000
-6.5	-11.5	0.000
-6.5	-11.0	0.000
-6.5	-10.5	0.000
-6.5	-10.0	0.000
-6.5	-9.5	0.000
-6.5	-9.0	0.000
-6.5	-8.5	0.000
-6.5	-8.0	0.000
-6.5	-7.5	0.000
-6.5	-7.0	0.000
-6.5	-6.5	0.000
-6.5	-6.0	0.000
-6.5	-5.5	0.001
-6.5	-5.0	0.000
-6.5	-4.5	0.001
-6.5	-4.0	0.001
-6.5	-3.5	0.001
-6.5	-3.0	0.001
-6.5	-2.5	0.002
-6.5	-2.0	0.001
-6.5	-1.5	0.002
-6.5	-1.0	0.001
-6.5	-0.5	0.002
-6.5	0.0	0.003
-6.5	0.5	0.002
-6.5	1.0	0.002
-6.5	1.5	0.002
-6.5	2.0	0.002
-6.5	2.5	0.001
-6.5	3.0	0.002
-6.5	3.5	0.001
-6.5	4.0	0.001
-6.5	4.5	0.001
-6.5	5.0	0.000
-6.5	5.5	0.000
-6.5	6.0	0.000
-6.5	6.5	0.000
-6.5	7.0	0.000
-6.5	7.5	0.000
-6.5	8.0	0.000
-6.5	8.5	0.000
-6.5	9.0	0.000
-6.5	9.5	0.000
-6.5	10.0	0.000
-6.5	10.5	0.000
-6.5	11.0	0.000
-6.5	11.5	0.000
-6.5	12.0	0.000
-6.0	-12.0	0.000
-6.0	-11.5	0.000
-6.0	-11.0	0.000
-6.0	-10.5	0.000
-6.0	-10.0	0.000
-6.0	-9.5	0.000
-6.0	-9.0	0.000
-6.0	-8.5	0.000
-6.0	-8.0	0.000
-6.0	-7.5	0.000
-6.0	-7.0	0.000
-6.0	-6.5	0.001
-6.0	-6.0	0.000
-6.0	-5.5	0.000
-6.0	-5.0	0.000
-6.0	-4.5	0.001
-6.0	-4.0	0.001
-6.0	-3.5	0.001
-6.0	-3.0	0.001
-6.0	-2.5	0.001
-6.0	-2.0	0.002
-6.0	-1.5	0.002
-6.0	-1.0	0.002
-6.0	-0.5	0.003
-6.0	0.0	0.002
-6.0	0.5	0.002
-6.0	1.0	0.003
-6.0	1.5	0.001
-6.0	2.0	0.001
-6.0	2.5	0.002
-6.0	3.0	0.001
-6.0	3.5	0.002
-6.0	4.0	0.002
-6.0	4.5	0.001
-6.0	5.0	0.001
-6.0	5.5	0.000
-6.0	6.0	0.000
-6.0	6.5	0.000
-6.0	7.0	0.000
-6.0	7.5	0.000
-6.0	8.0	0.000
-6.0	8.5	0.000
-6.0	9.0	0.000
-6.0	9.5	0.000
-6.0	10.0	0.000
-6.0	10.5	0.000
-6.0	11.0	0.000
-6.0	11.5	0.000
-6.0	12.0	0.000
-5.5	-12.0	0.000
-5.5	-11.5	0.000
-5.5	-11.0	0.000
-5.5	-10.5	0.000
-5.5	-10.0	0.000
-5.5	-9.5	0.000
-5.5	-9.0	0.000
-5.5	-8.5	0.000
-5.5	-8.0	0.000
-5.5	-7.5	0.000
-5.5	-7.0	0.000
-5.5	-6.5	0.000
-5.5	-6.0	0.000
-5.5	-5.5	0.001
-5.5	-5.0	0.001
-5.5	-4.5	0.001
-5.5	-4.0	0.001
-5.5	-3.5	0.001
-5.5	-3.0	0.001
-5.5	-2.5	0.002
-5.5	-2.0	0.001
-5.5	-1.5	0.002
-5.5	-1.0	0.002
-5.5	-0.5	0.001
-5.5	0.0	0.002
-5.5	0.5	0.001
-5.5	1.0	0.001
-5.5	1.5	0.002
-5.5	2.0	0.002
-5.5	2.5	0.002
-5.5	3.0	0.001
-5.5	3.5	0.002
-5.5	4.0	0.002
-5.5	4.5	0.002
-5.5	5.0	0.000
-5.5	5.5	0.001
-5.5	6.0	0.000
-5.5	6.5	0.000
-5.5	7.0	0.000
-5.5	7.5	0.000
-5.5	8.0	0.000
-5.5	8.5	0.000
-5.5	9.0	0.000
-5.5	9.5	0.000
-5.5	10.0	0.000
-5.5	10.5	0.000
-5.5	11.0	0.000
-5.5	11.5	0.000
-5.5	12.0	0.000
-5.0	-12.0	0.000
-5.0	-11.5	0.000
-5.0	-11.0	0.000
-5.0	-10.5	0.000
-5.0	-10.0	0.000
-5.0	-9.5	0.000
-5.0	-9.0	0.000
-5.0	-8.5	0.000
-5.0	-8.0	0.000
-5.0	-7.5	0.000
-5.0	-7.0	0.000
-5.0	-6.5	0.001
-5.0	-6.0	0.000
-5.0	-5.5	0.001
-5.0	-5.0	0.000
-5.0	-4.5	0.000
-5.0	-4.0	0.001
-5.0	-3.5	0.001
-5.0	-3.0	0.002
-5.0	-2.5	0.002
-5.0	-2.0	0.002
-5.0	-1.5	0.002
-5.0	-1.0	0.003
-5.0	-0.5	0.002
-5.0	0.0	0.002
-5.0	0.5	0.001
-5.0	1.0	0.002
-5.0	1.5	0.002
-5.0	2.0	0.001
-5.0	2.5	0.001
-5.0	3.0	0.001
-5.0	3.5	0.002
-5.0	4.0	0.001
-5.0	4.5	0.002
-5.0	5.0	0.001
-5.0	5.5	0.001
-5.0	6.0	0.000
-5.0	6.5	0.000
-5.0	7.0	0.000
-5.0	7.5	0.000
-5.0	8.0	0.000
-5.0	8.5	0.000
-5.0	9.0	0.000
-5.0	9.5	0.000
-5.0	10.0	0.000
-5.0	10.5	0.000
-5.0	11.0	0.000
-5.0	11.5	0.000
-5.0	12.0	0.000
-4.5	-12.0	0.000
-4.5	-11.5	0.000
-4.5	-11.0	0.000
-4.5	-10.5	0.000
-4.5	-10.0	0.000
-4.5	-9.5	0.000
-4.5	-9.0	0.000
-4.5	-8.5	0.000
-4.5	-8.0	0.000
-4.5	-7.5	0.000
-4.5	-7.0	0.000
-4.5	-6.5	0.000
-4.5	-6.0	0.000
-4.5	-5.5	0.001
-4.5	-5.0	0.000
-4.5	-4.5	0.000
-4.5	-4.0	0.000
-4.5	-3.5	0.001
-4.5	-3.0	0.001
-4.5	-2.5	0.001
-4.5	-2.0	0.002
-4.5	-1.5	0.001
-4.5	-1.0	0.001
-4.5	-0.5	0.001
-4.5	0.0	0.001
-4.5	0.5	0.001
-4.5	1.0	0.001
-4.5	1.5	0.001
-4.5	2.0	0.001
-4.5	2.5	0.001
-4.5	3.0	0.001
-4.5	3.5	0.001
-4.5	4.0	0.001
-4.5	4.5	0.001
-4.5	5.0	0.001
-4.5	5.5	0.000
-4.5	6.0	0.000
-4.5	6.5	0.000
-4.5	7.0	0.000
-4.5	7.5	0.000
-4.5	8.0	0.000
-4.5	8.5	0.000
-4.5	9.0	0.000
-4.5	9.5	0.000
-4.5	10.0	0.000
-4.5	10.5	0.000
-4.5	11.0	0.000
-4.5	11.5	0.000
-4.5	12.0	0.000
-4.0	-12.0	0.000
-4.0	-11.5	0.000
-4.0	-11.0	0.000
-4.0	-10.5	0.000
-4.0	-10.0	0.000
-4.0	-9.5	0.000
-4.0	-9.0	0.000
-4.0	-8.5	0.000
-4.0	-8.0	0.000
-4.0	-7.5	0.000
-4.0	-7.0	0.000
-4.0	-6.5	0.000
-4.0	-6.0	0.000
-4.0	-5.5	0.000
-4.0	-5.0	0.000
-4.0	-4.5	0.000
-4.0	-4.0	0.001
-4.0	-3.5	0.001
-4.0	-3.0	0.001
-4.0	-2.5	0.001
-4.0	-2.0	0.002
-4.0	-1.5	0.002
-4.0	-1.0	0.002
-4.0	-0.5	0.002
-4.0	0.0	0.001
-4.0	0.5	0.002
-4.0	1.0	0.002
-4.0	1.5	0.001
-4.0	2.0	0.001
-4.0	2.5	0.001
-4.0	3.0	0.001
-4.0	3.5	0.001
-4.0	4.0	0.001
-4.0	4.5	0.001
-4.0	5.0	0.001
-4.0	5.5	0.000
-4.0	6.0	0.000
-4.0	6.5	0.000
-4.0	7.0	0.000
-4.0	7.5	0.000
-4.0	8.0	0.000
-4.0	8.5	0.000
-4.0	9.0	0.000
-4.0	9.5	0.000
-4.0	10.0	0.000
-4.0	10.5	0.000
-4.0	11.0	0.000
-4.0	11.5	0.000
-4.0	12.0	0.000
-3.5	-12.0	0.000
-3.5	-11.5	0.000
-3.5	-11.0	0.000
-3.5	-10.5	0.000
-3.5	-10.0	0.000
-3.5	-9.5	0.000
-3.5	-9.0	0.000
-3.5	-8.5	0.000
-3.5	-8.0	0.000
-3.5	-7.5	0.000
-3.5	-7.0	0.000
-3.5	-6.5	0.000
-3.5	-6.0	0.001
-3.5	-5.5	0.000
-3.5	-5.0	0.001
-3.5	-4.5	0.001
-3.5	-4.0	0.001
-3.5	-3.5	0.001
-3.5	-3.0	0.002
-3.5	-2.5	0.001
-3.5	-2.0	0.001
-3.5	-1.5	0.002
-3.5	-1.0	0.001
-3.5	-0.5	0.001
-3.5	0.0	0.001
-3.5	0.5	0.002
-3.5	1.0	0.001
-3.5	1.5	0.001
-3.5	2.0	0.001
-3.5	2.5	0.001
-3.5	3.0	0.001
-3.5	3.5	0.001
-3.5	4.0	0.001
-3.5	4.5	0.001
-3.5	5.0	0.000
-3.5	5.5	0.000
-3.5	6.0	0.000
-3.5	6.5	0.000
-3.5	7.0	0.000
-3.5	7.5	0.000
-3.5	8.0	0.000
-3.5	8.5	0.000
-3.5	9.0	0.000
-3.5	9.5	0.000
-3.5	10.0	0.000
-3.5	10.5	0.000
-3.5	11.0	0.000
-3.5	11.5	0.000
-3.5	12.0	0.000
-3.0	-12.0	0.000
-3.0	-11.5	0.000
-3.0	-11.0	0.000
-3.0	-10.5	0.000
-3.0	-10.0	0.000
-3.0	-9.5	0.000
-3.0	-9.0	0.000
-3.0	-8.5	0.000
-3.0	-8.0	0.000
-3.0	-7.5	0.000
-3.0	-7.0	0.000
-3.0	-6.5	0.000
-3.0	-6.0	0.000
-3.0	-5.5	0.000
-3.0	-5.0	0.001
-3.0	-4.5	0.001
-3.0	-4.0	0.001
-3.0	-3.5	0.001
-3.0	-3.0	0.001
-3.0	-2.5	0.001
-3.0	-2.0	0.001
-3.0	-1.5	0.001
-3.0	-1.0	0.001
-3.0	-0.5	0.002
-3.0	0.0	0.001
-3.0	0.5	0.001
-3.0	1.0	0.002
-3.0	1.5	0.002
-3.0	2.0	0.001
-3.0	2.5	0.001
-3.0	3.0	0.001
-3.0	3.5	0.001
-3.0	4.0	0.001
-3.0	4.5	0.001
-3.0	5.0	0.000
-3.0	5.5	0.000
-3.0	6.0	0.000
-3.0	6.5	0.000
-3.0	7.0	0.000
-3.0	7.5	0.000
-3.0	8.0	0.000
-3.0	8.5	0.000
-3.0	9.0	0.000
-3.0	9.5	0.000
-3.0	10.0	0.000
-3.0	10.5	0.000
-3.0	11.0	0.000
-3.0	11.5	0.000
-3.0	12.0	0.000
-2.5	-12.0	0.000
-2.5	-11.5	0.000
-2.5	-11.0	0.000
-2.5	-10.5	0.000
-2.5	-10.0	0.000
-2.5	-9.5	0.000
-2.5	-9.0	0.000
-2.5	-8.5	0.000
-2.5	-8.0	0.000
-2.5	-7.5	0.000
-2.5	-7.0	0.000
-2.5	-6.5	0.000
-2.5	-6.0	0.000
-2.5	-5.5	0.000
-2.5	-5.0	0.001
-2.5	-4.5	0.000
-2.5	-4.0	0.001
-2.5	-3.5	0.001
-2.5	-3.0	0.001
-2.5	-2.5	0.002
-2.5	-2.0	0.001
-2.5	-1.5	0.002
-2.5	-1.0	0.001
-2.5	-0.5	0.001
-2.5	0.0	0.001
-2.5	0.5	0.001
-2.5	1.0	0.001
-2.5	1.5	0.001
-2.5	2.0	0.002
-2.5	2.5	0.001
-2.5	3.0	0.001
-2.5	3.5	0.001
-2.5	4.0	0.001
-2.5	4.5	0.001
-2.5	5.0	0.000
-2.5	5.5	0.000
-2.5	6.0	0.000
-2.5	6.5	0.000
-2.5	7.0	0.000
-2.5	7.5	0.000
-2.5	8.0	0.000
-2.5	8.5	0.000
-2.5	9.0	0.000
-2.5	9.5	0.000
-2.5	10.0	0.000
-2.5	10.5	0.000
-2.5	11.0	0.000
-2.5	11.5	0.000
-2.5	12.0	0.000
-2.0	-12.0	0.000
-2.0	-11.5	0.000
-2.0	-11.0	0.000
-2.0	-10.5	0.000
-2.0	-10.0	0.000
-2.0	-9.5	0.000
-2.0	-9.0	0.000
-2.0	-8.5	0.000
-2.0	-8.0	0.000
-2.0	-7.5	0.000
-2.0	-7.0	0.000
-2.0	-6.5	0.000
-2.0	-6.0	0.000
-2.0	-5.5	0.000
-2.0	-5.0	0.000
-2.0	-4.5	0.001
-2.0	-4.0	0.001
-2.0	-3.5	0.001
-2.0	-3.0	0.001
-2.0	-2.5	0.002
-2.0	-2.0	0.001
-2.0	-1.5	0.001
-2.0	-1.0	0.002
-2.0	-0.5	0.002
-2.0	0.0	0.002
-2.0	0.5	0.001
-2.0	1.0	0.002
-2.0	1.5	0.002
-2.0	2.0	0.001
-2.0	2.5	0.001
-2.0	3.0	0.001
-2.0	3.5	0.001
-2.0	4.0	0.000
-2.0	4.5	0.000
-2.0	5.0	0.000
-2.0	5.5	0.000
-2.0	6.0	0.000
-2.0	6.5	0.000
-2.0	7.0	0.000
-2.0	7.5	0.000
-2.0	8.0	0.000
-2.0	8.5	0.000
-2.0	9.0	0.000
-2.0	9.5	0.000
-2.0	10.0	0.000
-2.0	10.5	0.000
-2.0	11.0	0.000
-2.0	11.5	0.000
-2.0	12.0	0.000
-1.5	-12.0	0.000
-1.5	-11.5	0.000
-1.5	-11.0	0.000
-1.5	-10.5	0.000
-1.5	-10.0	0.000
-1.5	-9.5	0.000
-1.5	-9.0	0.000
-1.5	-8.5	0.000
-1.5	-8.0	0.000
-1.5	-7.5	0.000
-1.5	-7.0	0.000
-1.5	-6.5	0.000
-1.5	-6.0	0.000
-1.5	-5.5	0.000
-1.5	-5.0	0.000
-1.5	-4.5	0.000
-1.5	-4.0	0.001
-1.5	-3.5	0.001
-1.5	-3.0	0.002
-1.5	-2.5	0.001
-1.5	-2.0	0.002
-1.5	-1.5	0.001
-1.5	-1.0	0.001
-1.5	-0.5	0.001
-1.5	0.0	0.001
-1.5	0.5	0.001
-1.5	1.0	0.002
-1.5	1.5	0.002
-1.5	2.0	0.002
-1.5	2.5	0.001
-1.5	3.0	0.001
-1.5	3.5	0.001
-1.5	4.0	0.001
-1.5	4.5	0.000
-1.5	5.0	0.000
-1.5	5.5	0.000
-1.5	6.0	0.000
-1.5	6.5	0.000
-1.5	7.0	0.000
-1.5	7.5	0.000
-1.5	8.0	0.000
-1.5	8.5	0.000
-1.5	9.0	0.000
-1.5	9.5	0.000
-1.5	10.0	0.000
-1.5	10.5	0.000
-1.5	11.0	0.000
-1.5	11.5	0.000
-1.5	12.0	0.000
-1.0	-12.0	0.000
-1.0	-11.5	0.000
-1.0	-11.0	0.000
-1.0	-10.5	0.000
-1.0	-10.0	0.000
-1.0	-9.5	0.000
-1.0	-9.0	0.000
-1.0	-8.5	0.000
-1.0	-8.0	0.000
-1.0	-7.5	0.000
-1.0	-7.0	0.000
-1.0	-6.5	0.000
-1.0	-6.0	0.001
-1.0	-5.5	0.000
-1.0	-5.0	0.001
-1.0	-4.5	0.001
-1.0	-4.0	0.000
-1.0	-3.5	0.001
-1.0	-3.0	0.001
-1.0	-2.5	0.001
-1.0	-2.0	0.001
-1.0	-1.5	0.001
-1.0	-1.0	0.001
-1.0	-0.5	0.001
-1.0	0.0	0.001
-1.0	0.5	0.001
-1.0	1.0	0.001
-1.0	1.5	0.002
-1.0	2.0	0.002
-1.0	2.5	0.002
-1.0	3.0	0.001
-1.0	3.5	0.001
-1.0	4.0	0.000
-1.0	4.5	0.000
-1.0	5.0	0.000
-1.0	5.5	0.000
-1.0	6.0	0.000
-1.0	6.5	0.000
-1.0	7.0	0.000
-1.0	7.5	0.000
-1.0	8.0	0.000
-1.0	8.5	0.000
-1.0	9.0	0.000
-1.0	9.5	0.000
-1.0	10.0	0.000
-1.0	10.5	0.000
-1.0	11.0	0.000
-1.0	11.5	0.000
-1.0	12.0	0.000
-0.5	-12.0	0.000
-0.5	-11.5	0.000
-0.5	-11.0	0.000
-0.5	-10.5	0.000
-0.5	-10.0	0.000
-0.5	-9.5	0.000
-0.5	-9.0	0.000
-0.5	-8.5	0.000
-0.5	-8.0	0.000
-0.5	-7.5	0.000
-0.5	-7.0	0.000
-0.5	-6.5	0.000
-0.5	-6.0	0.000
-0.5	-5.5	0.000
-0.5	-5.0	0.000
-0.5	-4.5	0.001
-0.5	-4.0	0.001
-0.5	-3.5	0.001
-0.5	-3.0	0.001
-0.5	-2.5	0.001
-0.5	-2.0	0.001
-0.5	-1.5	0.001
-0.5	-1.0	0.002
-0.5	-0.5	0.001
-0.5	0.0	0.001
-0.5	0.5	0.002
-0.5	1.0	0.002
-0.5	1.5	0.003
-0.5	2.0	0.003
-0.5	2.5	0.002
-0.5	3.0	0.002
-0.5	3.5	0.001
-0.5	4.0	0.000
-0.5	4.5	0.000
-0.5	5.0	0.000
-0.5	5.5	0.000
-0.5	6.0	0.000
-0.5	6.5	0.000
-0.5	7.0	0.000
-0.5	7.5	0.000
-0.5	8.0	0.000
-0.5	8.5	0.000
-0.5	9.0	0.000
-0.5	9.5	0.000
-0.5	10.0	0.000
-0.5	10.5	0.000
-0.5	11.0	0.000
-0.5	11.5	0.000
-0.5	12.0	0.000
0.0	-12.0	0.000
0.0	-11.5	0.000
0.0	-11.0	0.000
0.0	-10.5	0.000
0.0	-10.0	0.000
0.0	-9.5	0.000
0.0	-9.0	0.000
0.0	-8.5	0.000
0.0	-8.0	0.000
0.0	-7.5	0.000
0.0	-7.0	0.000
0.0	-6.5	0.000
0.0	-6.0	0.000
0.0	-5.5	0.000
0.0	-5.0	0.000
0.0	-4.5	0.000
0.0	-4.0	0.000
0.0	-3.5	0.001
0.0	-3.0	0.001
0.0	-2.5	0.001
0.0	-2.0	0.001
0.0	-1.5	0.001
0.0	-1.0	0.001
0.0	-0.5	0.001
0.0	0.0	0.002
0.0	0.5	0.002
0.0	1.0	0.002
0.0	1.5	0.004
0.0	2.0	0.004
0.0	2.5	0.003
0.0	3.0	0.002
0.0	3.5	0.001
0.0	4.0	0.000
0.0	4.5	0.000
0.0	5.0	0.000
0.0	5.5	0.000
0.0	6.0	0.000
0.0	6.5	0.000
0.0	7.0	0.000
0.0	7.5	0.000
0.0	8.0	0.000
0.0	8.5	0.000
0.0	9.0	0.000
0.0	9.5	0.000
0.0	10.0	0.000
0.0	10.5	0.000
0.0	11.0	0.000
0.0	11.5	0.000
0.0	12.0	0.000
0.5	-12.0	0.000
0.5	-11.5	0.000
0.5	-11.0	0.000
0.5	-10.5	0.000
0.5	-10.0	0.000
0.5	-9.5	0.000
0.5	-9.0	0.000
0.5	-8.5	0.000
0.5	-8.0	0.000
0.5	-7.5	0.000
0.5	-7.0	0.000
0.5	-6.5	0.000
0.5	-6.0	0.000
0.5	-5.5	0.000
0.5	-5.0	0.000
0.5	-4.5	0.000
0.5	-4.0	0.001
0.5	-3.5	0.000
0.5	-3.0	0.000
0.5	-2.5	0.001
0.5	-2.0	0.001
0.5	-1.5	0.001
0.5	-1.0	0.001
0.5	-0.5	0.001
0.5	0.0	0.002
0.5	0.5	0.003
0.5	1.0	0.003
0.5	1.5	0.003
0.5	2.0	0.004
0.5	2.5	0.003
0.5	3.0	0.002
0.5	3.5	0.001
0.5	4.0	0.001
0.5	4.5	0.000
0.5	5.0	0.000
0.5	5.5	0.000
0.5	6.0	0.000
0.5	6.5	0.000
0.5	7.0	0.000
0.5	7.5	0.000
0.5	8.0	0.000
0.5	8.5	0.000
0.5	9.0	0.000
0.5	9.5	0.000
0.5	10.0	0.000
0.5	10.5	0.000
0.5	11.0	0.000
0.5	11.5	0.000
0.5	12.0	0.000
1.0	-12.0	0.000
1.0	-11.5	0.000
1.0	-11.0	0.000
1.0	-10.5	0.000
1.0	-10.0	0.000
1.0	-9.5	0.000
1.0	-9.0	0.000
1.0	-8.5	0.000
1.0	-8.0	0.000
1.0	-7.5	0.000
1.0	-7.0	0.000
1.0	-6.5	0.000
1.0	-6.0	0.000
1.0	-5.5	0.000
1.0	-5.0	0.000
1.0	-4.5	0.000
1.0	-4.0	0.000
1.0	-3.5	0.001
1.0	-3.0	0.001
1.0	-2.5	0.000
1.0	-2.0	0.001
1.0	-1.5	0.001
1.0	-1.0	0.001
1.0	-0.5	0.001
1.0	0.0	0.002
1.0	0.5	0.002
1.0	1.0	0.004
1.0	1.5	0.003
1.0	2.0	0.004
1.0	2.5	0.003
1.0	3.0	0.003
1.0	3.5	0.001
1.0	4.0	0.001
1.0	4.5	0.000
1.0	5.0	0.000
1.0	5.5	0.000
1.0	6.0	0.000
1.0	6.5	0.000
1.0	7.0	0.000
1.0	7.5	0.000
1.0	8.0	0.000
1.0	8.5	0.000
1.0	9.0	0.000
1.0	9.5	0.000
1.0	10.0	0.000
1.0	10.5	0.000
1.0	11.0	0.000
1.0	11.5	0.000
1.0	12.0	0.000
1.5	-12.0	0.000
1.5	-11.5	0.000
1.5	-11.0	0.000
1.5	-10.5	0.000
1.5	-10.0	0.000
1.5	-9.5	0.000
1.5	-9.0	0.000
1.5	-8.5	0.000
1.5	-8.0	0.000
1.5	-7.5	0.000
1.5	-7.0	0.000
1.5	-6.5	0.000
1.5	-6.0	0.000
1.5	-5.5	0.000
1.5	-5.0	0.000
1.5	-4.5	0.000
1.5	-4.0	0.001
1.5	-3.5	0.000
1.5	-3.0	0.000
1.5	-2.5	0.000
1.5	-2.0	0.001
1.5	-1.5	0.001
1.5	-1.0	0.001
1.5	-0.5	0.001
1.5	0.0	0.002
1.5	0.5	0.003
1.5	1.0	0.003
1.5	1.5	0.003
1.5	2.0	0.003
1.5	2.5	0.003
1.5	3.0	0.002
1.5	3.5	0.001
1.5	4.0	0.001
1.5	4.5	0.001
1.5	5.0	0.000
1.5	5.5	0.000
1.5	6.0	0.000
1.5	6.5	0.000
1.5	7.0	0.000
1.5	7.5	0.000
1.5	8.0	0.000
1.5	8.5	0.000
1.5	9.0	0.000
1.5	9.5	0.000
1.5	10.0	0.000
1.5	10.5	0.000
1.5	11.0	0.000
1.5	11.5	0.000
1.5	12.0	0.000
2.0	-12.0	0.000
2.0	-11.5	0.000
2.0	-11.0	0.000
2.0	-10.5	0.000
2.0	-10.0	0.000
2.0	-9.5	0.000
2.0	-9.0	0.000
2.0	-8.5	0.000
2.0	-8.0	0.000
2.0	-7.5	0.000
2.0	-7.0	0.000
2.0	-6.5	0.000
2.0	-6.0	0.000
2.0	-5.5	0.000
2.0	-5.0	0.000
2.0	-4.5	0.001
2.0	-4.0	0.000
2.0	-3.5	0.001
2.0	-3.0	0.000
2.0	-2.5	0.001
2.0	-2.0	0.001
2.0	-1.5	0.001
2.0	-1.0	0.000
2.0	-0.5	0.001
2.0	0.0	0.002
2.0	0.5	0.002
2.0	1.0	0.003
2.0	1.5	0.003
2.0	2.0	0.004
2.0	2.5	0.003
2.0	3.0	0.003
2.0	3.5	0.001
2.0	4.0	0.000
2.0	4.5	0.001
2.0	5.0	0.000
2.0	5.5	0.000
2.0	6.0	0.000
2.0	6.5	0.000
2.0	7.0	0.000
2.0	7.5	0.000
2.0	8.0	0.000
2.0	8.5	0.000
2.0	9.0	0.000
2.0	9.5	0.000
2.0	10.0	0.000
2.0	10.5	0.000
2.0	11.0	0.000
2.0	11.5	0.000
2.0	12.0	0.000
2.5	-12.0	0.000
2.5	-11.5	0.000
2.5	-11.0	0.000
2.5	-10.5	0.000
2.5	-10.0	0.000
2.5	-9.5	0.000
2.5	-9.0	0.000
2.5	-8.5	0.000
2.5	-8.0	0.000
2.5	-7.5	0.000
2.5	-7.0	0.000
2.5	-6.5	0.000
2.5	-6.0	0.000
2.5	-5.5	0.000
2.5	-5.0	0.001
2.5	-4.5	0.000
2.5	-4.0	0.000
2.5	-3.5	0.000
2.5	-3.0	0.000
2.5	-2.5	0.001
2.5	-2.0	0.001
2.5	-1.5	0.002
2.5	-1.0	0.002
2.5	-0.5	0.001
2.5	0.0	0.002
2.5	0.5	0.002
2.5	1.0	0.003
2.5	1.5	0.003
2.5	2.0	0.003
2.5	2.5	0.002
2.5	3.0	0.003
2.5	3.5	0.000
2.5	4.0	0.000
2.5	4.5	0.000
2.5	5.0	0.000
2.5	5.5	0.000
2.5	6.0	0.000
2.5	6.5	0.000
2.5	7.0	0.000
2.5	7.5	0.000
2.5	8.0	0.000
2.5	8.5	0.000
2.5	9.0	0.000
2.5	9.5	0.000
2.5	10.0	0.000
2.5	10.5	0.000
2.5	11.0	0.000
2.5	11.5	0.000
2.5	12.0	0.000
3.0	-12.0	0.000
3.0	-11.5	0.000
3.0	-11.0	0.000
3.0	-10.5	0.000
3.0	-10.0	0.000
3.0	-9.5	0.000
3.0	-9.0	0.000
3.0	-8.5	0.000
3.0	-8.0	0.000
3.0	-7.5	0.000
3.0	-7.0	0.000
3.0	-6.5	0.000
3.0	-6.0	0.000
3.0	-5.5	0.000
3.0	-5.0	0.001
3.0	-4.5	0.001
3.0	-4.0	0.001
3.0	-3.5	0.001
3.0	-3.0	0.000
3.0	-2.5	0.001
3.0	-2.0	0.001
3.0	-1.5	0.001
3.0	-1.0	0.002
3.0	-0.5	0.001
3.0	0.0	0.001
3.0	0.5	0.002
3.0	1.0	0.002
3.0	1.5	0.003
3.0	2.0	0.003
3.0	2.5	0.003
3.0	3.0	0.002
3.0	3.5	0.002
3.0	4.0	0.000
3.0	4.5	0.000
3.0	5.0	0.000
3.0	5.5	0.000
3.0	6.0	0.000
3.0	6.5	0.000
3.0	7.0	0.000
3.0	7.5	0.000
3.0	8.0	0.000
3.0	8.5	0.000
3.0	9.0	0.000
3.0	9.5	0.000
3.0	10.0	0.000
3.0	10.5	0.000
3.0	11.0	0.000
3.0	11.5	0.000
3.0	12.0	0.000
3.5	-12.0	0.000
3.5	-11.5	0.000
3.5	-11.0	0.000
3.5	-10.5	0.000
3.5	-10.0	0.000
3.5	-9.5	0.000
3.5	-9.0	0.000
3.5	-8.5	0.000
3.5	-8.0	0.000
3.5	-7.5	0.000
3.5	-7.0	0.000
3.5	-6.5	0.000
3.5	-6.0	0.000
3.5	-5.5	0.000
3.5	-5.0	0.000
3.5	-4.5	0.000
3.5	-4.0	0.001
3.5	-3.5	0.001
3.5	-3.0	0.001
3.5	-2.5	0.001
3.5	-2.0	0.001
3.5	-1.5	0.003
3.5	-1.0	0.001
3.5	-0.5	0.002
3.5	0.0	0.002
3.5	0.5	0.002
3.5	1.0	0.001
3.5	1.5	0.003
3.5	2.0	0.003
3.5	2.5	0.002
3.5	3.0	0.002
3.5	3.5	0.001
3.5	4.0	0.000
3.5	4.5	0.000
3.5	5.0	0.000
3.5	5.5	0.000
3.5	6.0	0.000
3.5	6.5	0.000
3.5	7.0	0.000
3.5	7.5	0.000
3.5	8.0	0.000
3.5	8.5	0.000
3.5	9.0	0.000
3.5	9.5	0.000
3.5	10.0	0.000
3.5	10.5	0.000
3.5	11.0	0.000
3.5	11.5	0.000
3.5	12.0	0.000
4.0	-12.0	0.000
4.0	-11.5	0.000
4.0	-11.0	0.000
4.0	-10.5	0.000
4.0	-10.0	0.000
4.0	-9.5	0.000
4.0	-9.0	0.000
4.0	-8.5	0.000
4.0	-8.0	0.000
4.0	-7.5	0.000
4.0	-7.0	0.000
4.0	-6.5	0.000
4.0	-6.0	0.000
4.0	-5.5	0.000
4.0	-5.0	0.000
4.0	-4.5	0.000
4.0	-4.0	0.001
4.0	-3.5	0.001
4.0	-3.0	0.001
4.0	-2.5	0.002
4.0	-2.0	0.003
4.0	-1.5	0.002
4.0	-1.0	0.002
4.0	-0.5	0.002
4.0	0.0	0.003
4.0	0.5	0.002
4.0	1.0	0.002
4.0	1.5	0.002
4.0	2.0	0.003
4.0	2.5	0.003
4.0	3.0	0.002
4.0	3.5	0.001
4.0	4.0	0.000
4.0	4.5	0.000
4.0	5.0	0.000
4.0	5.5	0.000
4.0	6.0	0.000
4.0	6.5	0.000
4.0	7.0	0.000
4.0	7.5	0.000
4.0	8.0	0.000
4.0	8.5	0.000
4.0	9.0	0.000
4.0	9.5	0.000
4.0	10.0	0.000
4.0	10.5	0.000
4.0	11.0	0.000
4.0	11.5	0.000
4.0	12.0	0.000
4.5	-12.0	0.000
4.5	-11.5	0.000
4.5	-11.0	0.000
4.5	-10.5	0.000
4.5	-10.0	0.000
4.5	-9.5	0.000
4.5	-9.0	0.000
4.5	-8.5	0.000
4.5	-8.0	0.000
4.5	-7.5	0.000
4.5	-7.0	0.000
4.5	-6.5	0.000
4.5	-6.0	0.000
4.5	-5.5	0.000
4.5	-5.0	0.000
4.5	-4.5	0.000
4.5	-4.0	0.000
4.5	-3.5	0.000
4.5	-3.0	0.002
4.5	-2.5	0.002
4.5	-2.0	0.003
4.5	-1.5	0.003
4.5	-1.0	0.003
4.5	-0.5	0.002
4.5	0.0	0.001
4.5	0.5	0.001
4.5	1.0	0.003
4.5	1.5	0.003
4.5	2.0	0.003
4.5	2.5	0.002
4.5	3.0	0.001
4.5	3.5	0.001
4.5	4.0	0.000
4.5	4.5	0.000
4.5	5.0	0.000
4.5	5.5	0.000
4.5	6.0	0.000
4.5	6.5	0.000
4.5	7.0	0.000
4.5	7.5	0.000
4.5	8.0	0.000
4.5	8.5	0.000
4.5	9.0	0.000
4.5	9.5	0.000
4.5	10.0	0.000
4.5	10.5	0.000
4.5	11.0	0.000
4.5	11.5	0.000
4.5	12.0	0.000
5.0	-12.0	0.000
5.0	-11.5	0.000
5.0	-11.0	0.000
5.0	-10.5	0.000
5.0	-10.0	0.000
5.0	-9.5	0.000
5.0	-9.0	0.000
5.0	-8.5	0.000
5.0	-8.0	0.000
5.0	-7.5	0.000
5.0	-7.0	0.000
5.0	-6.5	0.000
5.0	-6.0	0.000
5.0	-5.5	0.000
5.0	-5.0	0.000
5.0	-4.5	0.000
5.0	-4.0	0.001
5.0	-3.5	0.001
5.0	-3.0	0.001
5.0	-2.5	0.001
5.0	-2.0	0.003
5.0	-1.5	0.003
5.0	-1.0	0.003
5.0	-0.5	0.002
5.0	0.0	0.002
5.0	0.5	0.002
5.0	1.0	0.002
5.0	1.5	0.002
5.0	2.0	0.002
5.0	2.5	0.002
5.0	3.0	0.002
5.0	3.5	0.001
5.0	4.0	0.000
5.0	4.5	0.000
5.0	5.0	0.000
5.0	5.5	0.000
5.0	6.0	0.000
5.0	6.5	0.000
5.0	7.0	0.000
5.0	7.5	0.000
5.0	8.0	0.000
5.0	8.5	0.000
5.0	9.0	0.000
5.0	9.5	0.000
5.0	10.0	0.000
5.0	10.5	0.000
5.0	11.0	0.000
5.0	11.5	0.000
5.0	12.0	0.000
5.5	-12.0	0.000
5.5	-11.5	0.000
5.5	-11.0	0.000
5.5	-10.5	0.000
5.5	-10.0	0.000
5.5	-9.5	0.000
5.5	-9.0	0.000
5.5	-8.5	0.000
5.5	-8.0	0.000
5.5	-7.5	0.000
5.5	-7.0	0.000
5.5	-6.5	0.000
5.5	-6.0	0.000
5.5	-5.5	0.000
5.5	-5.0	0.000
5.5	-4.5	0.001
5.5	-4.0	0.000
5.5	-3.5	0.001
5.5	-3.0	0.002
5.5	-2.5	0.002
5.5	-2.0	0.003
5.5	-1.5	0.003
5.5	-1.0	0.002
5.5	-0.5	0.002
5.5	0.0	0.001
5.5	0.5	0.002
5.5	1.0	0.003
5.5	1.5	0.002
5.5	2.0	0.003
5.5	2.5	0.003
5.5	3.0	0.002
5.5	3.5	0.001
5.5	4.0	0.001
5.5	4.5	0.000
5.5	5.0	0.000
5.5	5.5	0.000
5.5	6.0	0.000
5.5	6.5	0.000
5.5	7.0	0.000
5.5	7.5	0.000
5.5	8.0	0.000
5.5	8.5	0.000
5.5	9.0	0.000
5.5	9.5	0.000
5.5	10.0	0.000
5.5	10.5	0.000
5.5	11.0	0.000
5.5	11.5	0.000
5.5	12.0	0.000
6.0	-12.0	0.000
6.0	-11.5	0.000
6.0	-11.0	0.000
6.0	-10.5	0.000
6.0	-10.0	0.000
6.0	-9.5	0.000
6.0	-9.0	0.000
6.0	-8.5	0.000
6.0	-8.0	0.000
6.0	-7.5	0.000
6.0	-7.0	0.000
6.0	-6.5	0.000
6.0	-6.0	0.001
6.0	-5.5	0.000
6.0	-5.0	0.000
6.0	-4.5	0.001
6.0	-4.0	0.001
6.0	-3.5	0.001
6.0	-3.0	0.001
6.0	-2.5	0.001
6.0	-2.0	0.001
6.0	-1.5	0.002
6.0	-1.0	0.002
6.0	-0.5	0.002
6.0	0.0	0.001
6.0	0.5	0.002
6.0	1.0	0.001
6.0	1.5	0.003
6.0	2.0	0.003
6.0	2.5	0.001
6.0	3.0	0.001
6.0	3.5	0.001
6.0	4.0	0.000
6.0	4.5	0.000
6.0	5.0	0.000
6.0	5.5	0.000
6.0	6.0	0.000
6.0	6.5	0.000
6.0	7.0	0.000
6.0	7.5	0.000
6.0	8.0	0.000
6.0	8.5	0.000
6.0	9.0	0.000
6.0	9.5	0.000
6.0	10.0	0.000
6.0	10.5	0.000
6.0	11.0	0.000
6.0	11.5	0.000
6.0	12.0	0.000
6.5	-12.0	0.000
6.5	-11.5	0.000
6.5	-11.0	0.000
6.5	-10.5	0.000
6.5	-10.0	0.000
6.5	-9.5	0.000
6.5	-9.0	0.000
6.5	-8.5	0.000
6.5	-8.0	0.000
6.5	-7.5	0.000
6.5	-7.0	0.000
6.5	-6.5	0.000
6.5	-6.0	0.000
6.5	-5.5	0.001
6.5	-5.0	0.001
6.5	-4.5	0.000
6.5	-4.0	0.000
6.5	-3.5	0.000
6.5	-3.0	0.001
6.5	-2.5	0.001
6.5	-2.0	0.001
6.5	-1.5	0.002
6.5	-1.0	0.002
6.5	-0.5	0.002
6.5	0.0	0.001
6.5	0.5	0.001
6.5	1.0	0.001
6.5	1.5	0.002
6.5	2.0	0.002
6.5	2.5	0.002
6.5	3.0	0.001
6.5	3.5	0.000
6.5	4.0	0.000
6.5	4.5	0.000
6.5	5.0	0.000
6.5	5.5	0.000
6.5	6.0	0.000
6.5	6.5	0.000
6.5	7.0	0.000
6.5	7.5	0.000
6.5	8.0	0.000
6.5	8.5	0.000
6.5	9.0	0.000
6.5	9.5	0.000
6.5	10.0	0.000
6.5	10.5	0.000
6.5	11.0	0.000
6.5	11.5	0.000
6.5	12.0	0.000
7.0	-12.0	0.000
7.0	-11.5	0.000
7.0	-11.0	0.000
7.0	-10.5	0.000
7.0	-10.0	0.000
7.0	-9.5	0.000
7.0	-9.0	0.000
7.0	-8.5	0.000
7.0	-8.0	0.000
7.0	-7.5	0.000
7.0	-7.0	0.000
7.0	-6.5	0.000
7.0	-6.0	0.001
7.0	-5.5	0.001
7.0	-5.0	0.000
7.0	-4.5	0.000
7.0	-4.0	0.000
7.0	-3.5	0.001
7.0	-3.0	0.001
7.0	-2.5	0.001
7.0	-2.0	0.000
7.0	-1.5	0.000
7.0	-1.0	0.002
7.0	-0.5	0.001
7.0	0.0	0.001
7.0	0.5	0.001
7.0	1.0	0.001
7.0	1.5	0.001
7.0	2.0	0.001
7.0	2.5	0.001
7.0	3.0	0.001
7.0	3.5	0.001
7.0	4.0	0.000
7.0	4.5	0.000
7.0	5.0	0.000
7.0	5.5	0.000
7.0	6.0	0.000
7.0	6.5	0.000
7.0	7.0	0.000
7.0	7.5	0.000
7.0	8.0	0.000
7.0	8.5	0.000
7.0	9.0	0.000
7.0	9.5	0.000
7.0	10.0	0.000
7.0	10.5	0.000
7.0	11.0	0.000
7.0	11.5	0.000
7.0	12.0	0.000
7.5	-12.0	0.000
7.5	-11.5	0.000
7.5	-11.0	0.000
7.5	-10.5	0.000
7.5	-10.0	0.000
7.5	-9.5	0.000
7.5	-9.0	0.000
7.5	-8.5	0.000
7.5	-8.0	0.000
7.5	-7.5	0.000
7.5	-7.0	0.000
7.5	-6.5	0.000
7.5	-6.0	0.001
7.5	-5.5	0.002
7.5	-5.0	0.001
7.5	-4.5	0.000
7.5	-4.0	0.000
7.5	-3.5	0.000
7.5	-3.0	0.000
7.5	-2.5	0.001
7.5	-2.0	0.001
7.5	-1.5	0.001
7.5	-1.0	0.001
7.5	-0.5	0.001
7.5	0.0	0.001
7.5	0.5	0.001
7.5	1.0	0.001
7.5	1.5	0.001
7.5	2.0	0.001
7.5	2.5	0.000
7.5	3.0	0.001
7.5	3.5	0.000
7.5	4.0	0.000
7.5	4.5	0.000
7.5	5.0	0.000
7.5	5.5	0.000
7.5	6.0	0.000
7.5	6.5	0.000
7.5	7.0	0.000
7.5	7.5	0.000
7.5	8.0	0.000
7.5	8.5	0.000
7.5	9.0	0.000
7.5	9.5	0.000
7.5	10.0	0.000
7.5	10.5	0.000
7.5	11.0	0.000
7.5	11.5	0.000
7.5	12.0	0.000
8.0	-12.0	0.000
8.0	-11.5	0.000
8.0	-11.0	0.000
8.0	-10.5	0.000
8.0	-10.0	0.000
8.0	-9.5	0.000
8.0	-9.0	0.000
8.0	-8.5	0.000
8.0	-8.0	0.000
8.0	-7.5	0.000
8.0	-7.0	0.000
8.0	-6.5	0.000
8.0	-6.0	0.001
8.0	-5.5	0.001
8.0	-5.0	0.002
8.0	-4.5	0.001
8.0	-4.0	0.001
8.0	-3.5	0.001
8.0	-3.0	0.000
8.0	-2.5	0.000
8.0	-2.0	0.001
8.0	-1.5	0.000
8.0	-1.0	0.001
8.0	-0.5	0.001
8.0	0.0	0.001
8.0	0.5	0.001
8.0	1.0	0.001
8.0	1.5	0.000
8.0	2.0	0.000
8.0	2.5	0.000
8.0	3.0	0.000
8.0	3.5	0.000
8.0	4.0	0.000
8.0	4.5	0.000
8.0	5.0	0.000
8.0	5.5	0.000
8.0	6.0	0.000
8.0	6.5	0.000
8.0	7.0	0.000
8.0	7.5	0.000
[truncated: 401 more rows]
