# Supplementary material for: Introductory Tutorials for Simulating Protein Dynamics with GROMACS
Source: J Phys Chem B. 2024 Sep 21;128(39):9418–35. doi: 10.1021/acs.jpcb.4c04901 (PMC11457149; doi:10.1021/acs.jpcb.4c04901)
Supplement: Supplementary file 1 — jp4c04901_si_001.zip [file jp4c04901_si_001.zip › inputs/01_ubiquitin/free_ener_plot/bash_plot_histograms]

echo "Calculate Histogram"
perl calc_2d_histogram.pl ../2dproj.dat -12 0.5 12  -12 0.5 12
echo "Plot histogram"
gnuplot plot_histogram.m
echo "Plot normalized histogram"
gnuplot plot_norm_histogram.m
echo "Plot Free energy"
gnuplot plot_free_ener.m
convert -trim free_ener_d1_d2.png free_ener_d1_d2.png
