# Supplementary material for: Introductory Tutorials for Simulating Protein Dynamics with GROMACS
Source: J Phys Chem B. 2024 Sep 21;128(39):9418–35. doi: 10.1021/acs.jpcb.4c04901 (PMC11457149; doi:10.1021/acs.jpcb.4c04901)
Supplement: Supplementary file 1 — jp4c04901_si_001.zip [file jp4c04901_si_001.zip › inputs/01_ubiquitin/free_ener_plot/free_ener.dat]

-12.0	-12.0	996.757
-12.0	-11.5	996.757
-12.0	-11.0	996.757
-12.0	-10.5	996.757
-12.0	-10.0	996.757
-12.0	-9.5	996.757
-12.0	-9.0	996.757
-12.0	-8.5	996.757
-12.0	-8.0	996.757
-12.0	-7.5	996.757
-12.0	-7.0	996.757
-12.0	-6.5	996.757
-12.0	-6.0	996.757
-12.0	-5.5	996.757
-12.0	-5.0	996.757
-12.0	-4.5	996.757
-12.0	-4.0	996.757
-12.0	-3.5	2.191
-12.0	-3.0	996.757
-12.0	-2.5	996.757
-12.0	-2.0	996.757
-12.0	-1.5	996.757
-12.0	-1.0	996.757
-12.0	-0.5	996.757
-12.0	0.0	996.757
-12.0	0.5	996.757
-12.0	1.0	996.757
-12.0	1.5	996.757
-12.0	2.0	996.757
-12.0	2.5	996.757
-12.0	3.0	996.757
-12.0	3.5	996.757
-12.0	4.0	996.757
-12.0	4.5	996.757
-12.0	5.0	996.757
-12.0	5.5	996.757
-12.0	6.0	996.757
-12.0	6.5	996.757
-12.0	7.0	996.757
-12.0	7.5	996.757
-12.0	8.0	996.757
-12.0	8.5	996.757
-12.0	9.0	996.757
-12.0	9.5	996.757
-12.0	10.0	996.757
-12.0	10.5	996.757
-12.0	11.0	996.757
-12.0	11.5	996.757
-12.0	12.0	996.757
-11.5	-12.0	996.757
-11.5	-11.5	996.757
-11.5	-11.0	996.757
-11.5	-10.5	996.757
-11.5	-10.0	996.757
-11.5	-9.5	996.757
-11.5	-9.0	996.757
-11.5	-8.5	996.757
-11.5	-8.0	996.757
-11.5	-7.5	996.757
-11.5	-7.0	996.757
-11.5	-6.5	996.757
-11.5	-6.0	996.757
-11.5	-5.5	996.757
-11.5	-5.0	996.757
-11.5	-4.5	996.757
-11.5	-4.0	996.757
-11.5	-3.5	996.757
-11.5	-3.0	996.757
-11.5	-2.5	996.757
-11.5	-2.0	996.757
-11.5	-1.5	996.757
-11.5	-1.0	996.757
-11.5	-0.5	996.757
-11.5	0.0	996.757
-11.5	0.5	996.757
-11.5	1.0	996.757
-11.5	1.5	996.757
-11.5	2.0	996.757
-11.5	2.5	996.757
-11.5	3.0	996.757
-11.5	3.5	996.757
-11.5	4.0	996.757
-11.5	4.5	996.757
-11.5	5.0	996.757
-11.5	5.5	996.757
-11.5	6.0	996.757
-11.5	6.5	996.757
-11.5	7.0	996.757
-11.5	7.5	996.757
-11.5	8.0	996.757
-11.5	8.5	996.757
-11.5	9.0	996.757
-11.5	9.5	996.757
-11.5	10.0	996.757
-11.5	10.5	996.757
-11.5	11.0	996.757
-11.5	11.5	996.757
-11.5	12.0	996.757
-11.0	-12.0	996.757
-11.0	-11.5	996.757
-11.0	-11.0	996.757
-11.0	-10.5	996.757
-11.0	-10.0	996.757
-11.0	-9.5	996.757
-11.0	-9.0	996.757
-11.0	-8.5	996.757
-11.0	-8.0	996.757
-11.0	-7.5	996.757
-11.0	-7.0	996.757
-11.0	-6.5	996.757
-11.0	-6.0	996.757
-11.0	-5.5	996.757
-11.0	-5.0	996.757
-11.0	-4.5	996.757
-11.0	-4.0	2.191
-11.0	-3.5	996.757
-11.0	-3.0	2.191
-11.0	-2.5	1.782
-11.0	-2.0	996.757
-11.0	-1.5	996.757
-11.0	-1.0	996.757
-11.0	-0.5	996.757
-11.0	0.0	996.757
-11.0	0.5	996.757
-11.0	1.0	996.757
-11.0	1.5	996.757
-11.0	2.0	996.757
-11.0	2.5	996.757
-11.0	3.0	996.757
-11.0	3.5	996.757
-11.0	4.0	996.757
-11.0	4.5	996.757
-11.0	5.0	996.757
-11.0	5.5	996.757
-11.0	6.0	996.757
-11.0	6.5	996.757
-11.0	7.0	996.757
-11.0	7.5	996.757
-11.0	8.0	996.757
-11.0	8.5	996.757
-11.0	9.0	996.757
-11.0	9.5	996.757
-11.0	10.0	996.757
-11.0	10.5	996.757
-11.0	11.0	996.757
-11.0	11.5	996.757
-11.0	12.0	996.757
-10.5	-12.0	996.757
-10.5	-11.5	996.757
-10.5	-11.0	996.757
-10.5	-10.5	996.757
-10.5	-10.0	996.757
-10.5	-9.5	996.757
-10.5	-9.0	996.757
-10.5	-8.5	996.757
-10.5	-8.0	996.757
-10.5	-7.5	996.757
-10.5	-7.0	996.757
-10.5	-6.5	996.757
-10.5	-6.0	996.757
-10.5	-5.5	996.757
-10.5	-5.0	2.191
-10.5	-4.5	996.757
-10.5	-4.0	2.191
-10.5	-3.5	996.757
-10.5	-3.0	2.191
-10.5	-2.5	2.191
-10.5	-2.0	1.782
-10.5	-1.5	996.757
-10.5	-1.0	2.191
-10.5	-0.5	996.757
-10.5	0.0	2.191
-10.5	0.5	2.191
-10.5	1.0	996.757
-10.5	1.5	996.757
-10.5	2.0	996.757
-10.5	2.5	996.757
-10.5	3.0	996.757
-10.5	3.5	996.757
-10.5	4.0	996.757
-10.5	4.5	996.757
-10.5	5.0	996.757
-10.5	5.5	996.757
-10.5	6.0	996.757
-10.5	6.5	996.757
-10.5	7.0	996.757
-10.5	7.5	996.757
-10.5	8.0	996.757
-10.5	8.5	996.757
-10.5	9.0	996.757
-10.5	9.5	996.757
-10.5	10.0	996.757
-10.5	10.5	996.757
-10.5	11.0	996.757
-10.5	11.5	996.757
-10.5	12.0	996.757
-10.0	-12.0	996.757
-10.0	-11.5	996.757
-10.0	-11.0	996.757
-10.0	-10.5	996.757
-10.0	-10.0	996.757
-10.0	-9.5	996.757
-10.0	-9.0	996.757
-10.0	-8.5	2.191
-10.0	-8.0	996.757
-10.0	-7.5	996.757
-10.0	-7.0	996.757
-10.0	-6.5	996.757
-10.0	-6.0	996.757
-10.0	-5.5	2.191
-10.0	-5.0	2.191
-10.0	-4.5	996.757
-10.0	-4.0	1.782
-10.0	-3.5	1.782
-10.0	-3.0	2.191
-10.0	-2.5	996.757
-10.0	-2.0	1.543
-10.0	-1.5	2.191
-10.0	-1.0	2.191
-10.0	-0.5	1.782
-10.0	0.0	1.782
-10.0	0.5	2.191
-10.0	1.0	1.782
-10.0	1.5	996.757
-10.0	2.0	2.191
-10.0	2.5	996.757
-10.0	3.0	996.757
-10.0	3.5	996.757
-10.0	4.0	996.757
-10.0	4.5	996.757
-10.0	5.0	996.757
-10.0	5.5	996.757
-10.0	6.0	996.757
-10.0	6.5	996.757
-10.0	7.0	996.757
-10.0	7.5	996.757
-10.0	8.0	996.757
-10.0	8.5	996.757
-10.0	9.0	996.757
-10.0	9.5	996.757
-10.0	10.0	996.757
-10.0	10.5	996.757
-10.0	11.0	996.757
-10.0	11.5	996.757
-10.0	12.0	996.757
-9.5	-12.0	996.757
-9.5	-11.5	996.757
-9.5	-11.0	996.757
-9.5	-10.5	996.757
-9.5	-10.0	996.757
-9.5	-9.5	996.757
-9.5	-9.0	996.757
-9.5	-8.5	996.757
-9.5	-8.0	996.757
-9.5	-7.5	996.757
-9.5	-7.0	2.191
-9.5	-6.5	2.191
-9.5	-6.0	2.191
-9.5	-5.5	2.191
-9.5	-5.0	1.543
-9.5	-4.5	1.782
-9.5	-4.0	1.241
-9.5	-3.5	1.241
-9.5	-3.0	1.241
-9.5	-2.5	1.543
-9.5	-2.0	1.043
-9.5	-1.5	1.241
-9.5	-1.0	1.373
-9.5	-0.5	1.134
-9.5	0.0	1.373
-9.5	0.5	1.543
-9.5	1.0	1.782
-9.5	1.5	1.782
-9.5	2.0	2.191
-9.5	2.5	996.757
-9.5	3.0	996.757
-9.5	3.5	996.757
-9.5	4.0	996.757
-9.5	4.5	996.757
-9.5	5.0	996.757
-9.5	5.5	996.757
-9.5	6.0	996.757
-9.5	6.5	996.757
-9.5	7.0	996.757
-9.5	7.5	996.757
-9.5	8.0	996.757
-9.5	8.5	996.757
-9.5	9.0	996.757
-9.5	9.5	996.757
-9.5	10.0	996.757
-9.5	10.5	996.757
-9.5	11.0	996.757
-9.5	11.5	996.757
-9.5	12.0	996.757
-9.0	-12.0	996.757
-9.0	-11.5	996.757
-9.0	-11.0	996.757
-9.0	-10.5	996.757
-9.0	-10.0	996.757
-9.0	-9.5	996.757
-9.0	-9.0	996.757
-9.0	-8.5	996.757
-9.0	-8.0	996.757
-9.0	-7.5	2.191
-9.0	-7.0	996.757
-9.0	-6.5	1.782
-9.0	-6.0	1.373
-9.0	-5.5	996.757
-9.0	-5.0	1.782
-9.0	-4.5	1.782
-9.0	-4.0	1.373
-9.0	-3.5	0.776
-9.0	-3.0	0.964
-9.0	-2.5	1.241
-9.0	-2.0	0.725
-9.0	-1.5	0.634
-9.0	-1.0	0.964
-9.0	-0.5	1.134
-9.0	0.0	1.043
-9.0	0.5	0.895
-9.0	1.0	1.373
-9.0	1.5	1.043
-9.0	2.0	1.782
-9.0	2.5	2.191
-9.0	3.0	1.543
-9.0	3.5	996.757
-9.0	4.0	996.757
-9.0	4.5	996.757
-9.0	5.0	996.757
-9.0	5.5	996.757
-9.0	6.0	996.757
-9.0	6.5	996.757
-9.0	7.0	996.757
-9.0	7.5	996.757
-9.0	8.0	996.757
-9.0	8.5	996.757
-9.0	9.0	996.757
-9.0	9.5	996.757
-9.0	10.0	996.757
-9.0	10.5	996.757
-9.0	11.0	996.757
-9.0	11.5	996.757
-9.0	12.0	996.757
-8.5	-12.0	996.757
-8.5	-11.5	996.757
-8.5	-11.0	996.757
-8.5	-10.5	996.757
-8.5	-10.0	996.757
-8.5	-9.5	996.757
-8.5	-9.0	996.757
-8.5	-8.5	996.757
-8.5	-8.0	996.757
-8.5	-7.5	996.757
-8.5	-7.0	2.191
-8.5	-6.5	2.191
-8.5	-6.0	1.241
-8.5	-5.5	1.373
-8.5	-5.0	1.043
-8.5	-4.5	1.241
-8.5	-4.0	1.043
-8.5	-3.5	0.964
-8.5	-3.0	0.725
-8.5	-2.5	0.424
-8.5	-2.0	0.895
-8.5	-1.5	0.725
-8.5	-1.0	0.725
-8.5	-0.5	0.964
-8.5	0.0	0.964
-8.5	0.5	0.725
-8.5	1.0	0.555
-8.5	1.5	1.373
-8.5	2.0	1.134
-8.5	2.5	1.043
-8.5	3.0	1.134
-8.5	3.5	1.782
-8.5	4.0	996.757
-8.5	4.5	2.191
-8.5	5.0	996.757
-8.5	5.5	996.757
-8.5	6.0	996.757
-8.5	6.5	996.757
-8.5	7.0	996.757
-8.5	7.5	996.757
-8.5	8.0	996.757
-8.5	8.5	996.757
-8.5	9.0	996.757
-8.5	9.5	996.757
-8.5	10.0	996.757
-8.5	10.5	996.757
-8.5	11.0	996.757
-8.5	11.5	996.757
-8.5	12.0	996.757
-8.0	-12.0	996.757
-8.0	-11.5	996.757
-8.0	-11.0	996.757
-8.0	-10.5	996.757
-8.0	-10.0	996.757
-8.0	-9.5	996.757
-8.0	-9.0	2.191
-8.0	-8.5	996.757
-8.0	-8.0	996.757
-8.0	-7.5	996.757
-8.0	-7.0	1.782
-8.0	-6.5	1.373
-8.0	-6.0	1.543
-8.0	-5.5	1.543
-8.0	-5.0	0.964
-8.0	-4.5	1.134
-8.0	-4.0	0.776
-8.0	-3.5	0.725
-8.0	-3.0	0.593
-8.0	-2.5	0.555
-8.0	-2.0	0.678
-8.0	-1.5	0.454
-8.0	-1.0	0.593
-8.0	-0.5	0.634
-8.0	0.0	0.555
-8.0	0.5	0.593
-8.0	1.0	0.776
-8.0	1.5	0.519
-8.0	2.0	0.555
-8.0	2.5	0.593
-8.0	3.0	0.634
-8.0	3.5	1.373
-8.0	4.0	1.043
-8.0	4.5	1.543
-8.0	5.0	996.757
-8.0	5.5	996.757
-8.0	6.0	996.757
-8.0	6.5	996.757
-8.0	7.0	996.757
-8.0	7.5	996.757
-8.0	8.0	996.757
-8.0	8.5	996.757
-8.0	9.0	996.757
-8.0	9.5	996.757
-8.0	10.0	996.757
-8.0	10.5	996.757
-8.0	11.0	996.757
-8.0	11.5	996.757
-8.0	12.0	996.757
-7.5	-12.0	996.757
-7.5	-11.5	996.757
-7.5	-11.0	996.757
-7.5	-10.5	996.757
-7.5	-10.0	996.757
-7.5	-9.5	996.757
-7.5	-9.0	996.757
-7.5	-8.5	996.757
-7.5	-8.0	996.757
-7.5	-7.5	2.191
-7.5	-7.0	2.191
-7.5	-6.5	1.543
-7.5	-6.0	1.241
-7.5	-5.5	1.241
-7.5	-5.0	1.043
-7.5	-4.5	0.895
-7.5	-4.0	0.964
-7.5	-3.5	0.964
-7.5	-3.0	0.634
-7.5	-2.5	0.593
-7.5	-2.0	0.486
-7.5	-1.5	0.593
-7.5	-1.0	0.292
-7.5	-0.5	0.519
-7.5	0.0	0.486
-7.5	0.5	0.519
-7.5	1.0	0.519
-7.5	1.5	0.555
-7.5	2.0	1.043
-7.5	2.5	0.725
-7.5	3.0	0.519
-7.5	3.5	0.678
-7.5	4.0	1.043
-7.5	4.5	1.543
-7.5	5.0	996.757
-7.5	5.5	996.757
-7.5	6.0	996.757
-7.5	6.5	996.757
-7.5	7.0	996.757
-7.5	7.5	996.757
-7.5	8.0	996.757
-7.5	8.5	996.757
-7.5	9.0	996.757
-7.5	9.5	996.757
-7.5	10.0	996.757
-7.5	10.5	996.757
-7.5	11.0	996.757
-7.5	11.5	996.757
-7.5	12.0	996.757
-7.0	-12.0	996.757
-7.0	-11.5	996.757
-7.0	-11.0	996.757
-7.0	-10.5	996.757
-7.0	-10.0	996.757
-7.0	-9.5	996.757
-7.0	-9.0	996.757
-7.0	-8.5	996.757
-7.0	-8.0	996.757
-7.0	-7.5	996.757
-7.0	-7.0	2.191
-7.0	-6.5	1.782
-7.0	-6.0	1.134
-7.0	-5.5	1.543
-7.0	-5.0	1.543
-7.0	-4.5	0.964
-7.0	-4.0	0.895
-7.0	-3.5	0.678
-7.0	-3.0	0.895
-7.0	-2.5	1.543
-7.0	-2.0	0.832
-7.0	-1.5	0.634
-7.0	-1.0	0.454
-7.0	-0.5	0.269
-7.0	0.0	0.555
-7.0	0.5	0.519
-7.0	1.0	0.093
-7.0	1.5	0.454
-7.0	2.0	0.555
-7.0	2.5	0.634
-7.0	3.0	0.725
-7.0	3.5	0.776
-7.0	4.0	0.725
-7.0	4.5	1.373
-7.0	5.0	996.757
-7.0	5.5	996.757
-7.0	6.0	996.757
-7.0	6.5	996.757
-7.0	7.0	996.757
-7.0	7.5	996.757
-7.0	8.0	996.757
-7.0	8.5	996.757
-7.0	9.0	996.757
-7.0	9.5	996.757
-7.0	10.0	996.757
-7.0	10.5	996.757
-7.0	11.0	996.757
-7.0	11.5	996.757
-7.0	12.0	996.757
-6.5	-12.0	996.757
-6.5	-11.5	996.757
-6.5	-11.0	996.757
-6.5	-10.5	996.757
-6.5	-10.0	996.757
-6.5	-9.5	996.757
-6.5	-9.0	2.191
-6.5	-8.5	996.757
-6.5	-8.0	996.757
-6.5	-7.5	996.757
-6.5	-7.0	1.373
-6.5	-6.5	1.543
-6.5	-6.0	1.241
-6.5	-5.5	0.895
-6.5	-5.0	1.241
-6.5	-4.5	0.725
-6.5	-4.0	1.043
-6.5	-3.5	0.832
-6.5	-3.0	0.895
-6.5	-2.5	0.341
-6.5	-2.0	0.593
-6.5	-1.5	0.454
-6.5	-1.0	0.678
-6.5	-0.5	0.395
-6.5	0.0	0.269
-6.5	0.5	0.292
-6.5	1.0	0.519
-6.5	1.5	0.367
-6.5	2.0	0.454
-6.5	2.5	0.593
-6.5	3.0	0.519
-6.5	3.5	0.593
-6.5	4.0	0.832
-6.5	4.5	0.634
-6.5	5.0	1.373
-6.5	5.5	1.782
-6.5	6.0	996.757
-6.5	6.5	996.757
-6.5	7.0	996.757
-6.5	7.5	996.757
-6.5	8.0	996.757
-6.5	8.5	996.757
-6.5	9.0	996.757
-6.5	9.5	996.757
-6.5	10.0	996.757
-6.5	10.5	996.757
-6.5	11.0	996.757
-6.5	11.5	996.757
-6.5	12.0	996.757
-6.0	-12.0	996.757
-6.0	-11.5	996.757
-6.0	-11.0	996.757
-6.0	-10.5	996.757
-6.0	-10.0	996.757
-6.0	-9.5	996.757
-6.0	-9.0	996.757
-6.0	-8.5	996.757
-6.0	-8.0	2.191
-6.0	-7.5	996.757
-6.0	-7.0	1.782
-6.0	-6.5	1.134
-6.0	-6.0	1.241
-6.0	-5.5	1.543
-6.0	-5.0	1.373
-6.0	-4.5	0.832
-6.0	-4.0	1.134
-6.0	-3.5	0.725
-6.0	-3.0	0.678
-6.0	-2.5	0.593
-6.0	-2.0	0.555
-6.0	-1.5	0.486
-6.0	-1.0	0.555
-6.0	-0.5	0.246
-6.0	0.0	0.424
-6.0	0.5	0.341
-6.0	1.0	0.165
-6.0	1.5	0.593
-6.0	2.0	0.634
-6.0	2.5	0.519
-6.0	3.0	0.678
-6.0	3.5	0.555
-6.0	4.0	0.519
-6.0	4.5	0.895
-6.0	5.0	0.725
-6.0	5.5	1.241
-6.0	6.0	996.757
-6.0	6.5	996.757
-6.0	7.0	996.757
-6.0	7.5	996.757
-6.0	8.0	996.757
-6.0	8.5	996.757
-6.0	9.0	996.757
-6.0	9.5	996.757
-6.0	10.0	996.757
-6.0	10.5	996.757
-6.0	11.0	996.757
-6.0	11.5	996.757
-6.0	12.0	996.757
-5.5	-12.0	996.757
-5.5	-11.5	996.757
-5.5	-11.0	996.757
-5.5	-10.5	996.757
-5.5	-10.0	996.757
-5.5	-9.5	996.757
-5.5	-9.0	996.757
-5.5	-8.5	996.757
-5.5	-8.0	2.191
-5.5	-7.5	996.757
-5.5	-7.0	1.782
-5.5	-6.5	1.782
-5.5	-6.0	1.543
-5.5	-5.5	1.134
-5.5	-5.0	1.134
-5.5	-4.5	0.832
-5.5	-4.0	0.895
-5.5	-3.5	0.895
-5.5	-3.0	0.832
-5.5	-2.5	0.519
-5.5	-2.0	0.593
-5.5	-1.5	0.395
-5.5	-1.0	0.367
-5.5	-0.5	0.678
-5.5	0.0	0.424
-5.5	0.5	0.678
-5.5	1.0	0.776
-5.5	1.5	0.555
-5.5	2.0	0.519
-5.5	2.5	0.486
-5.5	3.0	0.678
-5.5	3.5	0.555
-5.5	4.0	0.555
-5.5	4.5	0.454
-5.5	5.0	1.373
-5.5	5.5	0.964
-5.5	6.0	996.757
-5.5	6.5	996.757
-5.5	7.0	996.757
-5.5	7.5	996.757
-5.5	8.0	996.757
-5.5	8.5	996.757
-5.5	9.0	996.757
-5.5	9.5	996.757
-5.5	10.0	996.757
-5.5	10.5	996.757
-5.5	11.0	996.757
-5.5	11.5	996.757
-5.5	12.0	996.757
-5.0	-12.0	996.757
-5.0	-11.5	996.757
-5.0	-11.0	996.757
-5.0	-10.5	996.757
-5.0	-10.0	996.757
-5.0	-9.5	996.757
-5.0	-9.0	996.757
-5.0	-8.5	996.757
-5.0	-8.0	996.757
-5.0	-7.5	2.191
-5.0	-7.0	1.782
-5.0	-6.5	1.134
-5.0	-6.0	1.373
-5.0	-5.5	0.964
-5.0	-5.0	1.543
-5.0	-4.5	1.241
-5.0	-4.0	0.634
-5.0	-3.5	0.593
-5.0	-3.0	0.395
-5.0	-2.5	0.395
-5.0	-2.0	0.555
-5.0	-1.5	0.519
-5.0	-1.0	0.246
-5.0	-0.5	0.454
-5.0	0.0	0.519
-5.0	0.5	0.593
-5.0	1.0	0.486
-5.0	1.5	0.555
-5.0	2.0	0.776
-5.0	2.5	1.043
-5.0	3.0	0.678
-5.0	3.5	0.316
-5.0	4.0	0.895
-5.0	4.5	0.555
-5.0	5.0	0.895
-5.0	5.5	1.043
-5.0	6.0	1.543
-5.0	6.5	2.191
-5.0	7.0	996.757
-5.0	7.5	996.757
-5.0	8.0	996.757
-5.0	8.5	996.757
-5.0	9.0	996.757
-5.0	9.5	996.757
-5.0	10.0	996.757
-5.0	10.5	996.757
-5.0	11.0	996.757
-5.0	11.5	996.757
-5.0	12.0	996.757
-4.5	-12.0	996.757
-4.5	-11.5	996.757
-4.5	-11.0	996.757
-4.5	-10.5	996.757
-4.5	-10.0	996.757
-4.5	-9.5	996.757
-4.5	-9.0	996.757
-4.5	-8.5	996.757
-4.5	-8.0	1.782
-4.5	-7.5	996.757
-4.5	-7.0	1.373
-4.5	-6.5	996.757
-4.5	-6.0	1.241
-4.5	-5.5	1.134
-4.5	-5.0	1.543
-4.5	-4.5	1.373
-4.5	-4.0	1.241
-4.5	-3.5	0.678
-4.5	-3.0	0.776
-4.5	-2.5	0.964
-4.5	-2.0	0.486
-4.5	-1.5	0.634
-4.5	-1.0	0.678
-4.5	-0.5	0.593
-4.5	0.0	0.895
-4.5	0.5	0.678
-4.5	1.0	0.634
-4.5	1.5	0.678
-4.5	2.0	0.725
-4.5	2.5	1.043
-4.5	3.0	1.043
-4.5	3.5	1.043
-4.5	4.0	0.895
-4.5	4.5	0.895
-4.5	5.0	0.593
-4.5	5.5	1.241
-4.5	6.0	1.373
-4.5	6.5	996.757
-4.5	7.0	996.757
-4.5	7.5	996.757
-4.5	8.0	996.757
-4.5	8.5	996.757
-4.5	9.0	996.757
-4.5	9.5	996.757
-4.5	10.0	996.757
-4.5	10.5	996.757
-4.5	11.0	996.757
-4.5	11.5	996.757
-4.5	12.0	996.757
-4.0	-12.0	996.757
-4.0	-11.5	996.757
-4.0	-11.0	996.757
-4.0	-10.5	996.757
-4.0	-10.0	996.757
-4.0	-9.5	996.757
-4.0	-9.0	996.757
-4.0	-8.5	2.191
-4.0	-8.0	1.543
-4.0	-7.5	1.543
-4.0	-7.0	2.191
-4.0	-6.5	996.757
-4.0	-6.0	2.191
-4.0	-5.5	1.782
-4.0	-5.0	1.373
-4.0	-4.5	1.373
-4.0	-4.0	1.043
-4.0	-3.5	0.895
-4.0	-3.0	0.895
-4.0	-2.5	0.593
-4.0	-2.0	0.555
-4.0	-1.5	0.424
-4.0	-1.0	0.424
-4.0	-0.5	0.519
-4.0	0.0	0.725
-4.0	0.5	0.367
-4.0	1.0	0.454
-4.0	1.5	0.964
-4.0	2.0	0.593
-4.0	2.5	0.832
-4.0	3.0	1.043
-4.0	3.5	1.043
-4.0	4.0	0.832
-4.0	4.5	0.776
-4.0	5.0	1.134
-4.0	5.5	1.373
-4.0	6.0	2.191
-4.0	6.5	2.191
-4.0	7.0	996.757
-4.0	7.5	996.757
-4.0	8.0	996.757
-4.0	8.5	996.757
-4.0	9.0	996.757
-4.0	9.5	996.757
-4.0	10.0	996.757
-4.0	10.5	996.757
-4.0	11.0	996.757
-4.0	11.5	996.757
-4.0	12.0	996.757
-3.5	-12.0	996.757
-3.5	-11.5	996.757
-3.5	-11.0	996.757
-3.5	-10.5	996.757
-3.5	-10.0	996.757
-3.5	-9.5	996.757
-3.5	-9.0	2.191
-3.5	-8.5	996.757
-3.5	-8.0	996.757
-3.5	-7.5	2.191
-3.5	-7.0	2.191
-3.5	-6.5	1.543
-3.5	-6.0	0.964
-3.5	-5.5	2.191
-3.5	-5.0	1.043
-3.5	-4.5	1.043
-3.5	-4.0	0.895
-3.5	-3.5	0.776
-3.5	-3.0	0.486
-3.5	-2.5	0.725
-3.5	-2.0	0.725
-3.5	-1.5	0.454
-3.5	-1.0	0.725
-3.5	-0.5	0.725
-3.5	0.0	0.678
-3.5	0.5	0.367
-3.5	1.0	0.593
-3.5	1.5	0.964
-3.5	2.0	1.043
-3.5	2.5	0.964
-3.5	3.0	0.832
-3.5	3.5	0.678
-3.5	4.0	0.593
-3.5	4.5	1.134
-3.5	5.0	1.782
-3.5	5.5	996.757
-3.5	6.0	996.757
-3.5	6.5	996.757
-3.5	7.0	996.757
-3.5	7.5	996.757
-3.5	8.0	996.757
-3.5	8.5	996.757
-3.5	9.0	996.757
-3.5	9.5	996.757
-3.5	10.0	996.757
-3.5	10.5	996.757
-3.5	11.0	996.757
-3.5	11.5	996.757
-3.5	12.0	996.757
-3.0	-12.0	996.757
-3.0	-11.5	996.757
-3.0	-11.0	996.757
-3.0	-10.5	996.757
-3.0	-10.0	996.757
-3.0	-9.5	996.757
-3.0	-9.0	996.757
-3.0	-8.5	2.191
-3.0	-8.0	2.191
-3.0	-7.5	996.757
-3.0	-7.0	1.782
-3.0	-6.5	1.543
-3.0	-6.0	1.543
-3.0	-5.5	2.191
-3.0	-5.0	1.134
-3.0	-4.5	0.964
-3.0	-4.0	0.678
-3.0	-3.5	0.895
-3.0	-3.0	0.634
-3.0	-2.5	0.895
-3.0	-2.0	0.593
-3.0	-1.5	0.725
-3.0	-1.0	0.725
-3.0	-0.5	0.454
-3.0	0.0	0.593
-3.0	0.5	0.964
-3.0	1.0	0.454
-3.0	1.5	0.486
-3.0	2.0	0.593
-3.0	2.5	0.678
-3.0	3.0	0.964
-3.0	3.5	0.634
-3.0	4.0	0.964
-3.0	4.5	1.134
-3.0	5.0	1.782
-3.0	5.5	1.782
-3.0	6.0	2.191
-3.0	6.5	996.757
-3.0	7.0	996.757
-3.0	7.5	996.757
-3.0	8.0	996.757
-3.0	8.5	996.757
-3.0	9.0	996.757
-3.0	9.5	996.757
-3.0	10.0	996.757
-3.0	10.5	996.757
-3.0	11.0	996.757
-3.0	11.5	996.757
-3.0	12.0	996.757
-2.5	-12.0	996.757
-2.5	-11.5	996.757
-2.5	-11.0	996.757
-2.5	-10.5	996.757
-2.5	-10.0	996.757
-2.5	-9.5	996.757
-2.5	-9.0	996.757
-2.5	-8.5	996.757
-2.5	-8.0	2.191
-2.5	-7.5	2.191
-2.5	-7.0	1.782
-2.5	-6.5	1.543
-2.5	-6.0	1.373
-2.5	-5.5	1.543
-2.5	-5.0	1.134
-2.5	-4.5	1.373
-2.5	-4.0	0.634
-2.5	-3.5	0.964
-2.5	-3.0	0.634
-2.5	-2.5	0.292
-2.5	-2.0	0.634
-2.5	-1.5	0.367
-2.5	-1.0	0.776
-2.5	-0.5	0.832
-2.5	0.0	0.634
-2.5	0.5	0.964
-2.5	1.0	0.634
-2.5	1.5	0.776
-2.5	2.0	0.486
-2.5	2.5	0.725
-2.5	3.0	1.134
-2.5	3.5	1.134
-2.5	4.0	0.964
-2.5	4.5	0.964
-2.5	5.0	996.757
-2.5	5.5	1.373
-2.5	6.0	996.757
-2.5	6.5	996.757
-2.5	7.0	996.757
-2.5	7.5	996.757
-2.5	8.0	996.757
-2.5	8.5	996.757
-2.5	9.0	996.757
-2.5	9.5	996.757
-2.5	10.0	996.757
-2.5	10.5	996.757
-2.5	11.0	996.757
-2.5	11.5	996.757
-2.5	12.0	996.757
-2.0	-12.0	996.757
-2.0	-11.5	996.757
-2.0	-11.0	996.757
-2.0	-10.5	996.757
-2.0	-10.0	996.757
-2.0	-9.5	996.757
-2.0	-9.0	996.757
-2.0	-8.5	996.757
-2.0	-8.0	996.757
-2.0	-7.5	2.191
-2.0	-7.0	1.543
-2.0	-6.5	1.373
-2.0	-6.0	1.373
-2.0	-5.5	1.241
-2.0	-5.0	1.373
-2.0	-4.5	1.043
-2.0	-4.0	1.134
-2.0	-3.5	0.895
-2.0	-3.0	0.634
-2.0	-2.5	0.555
-2.0	-2.0	0.725
-2.0	-1.5	0.593
-2.0	-1.0	0.486
-2.0	-0.5	0.555
-2.0	0.0	0.519
-2.0	0.5	0.725
-2.0	1.0	0.555
-2.0	1.5	0.367
-2.0	2.0	0.725
-2.0	2.5	0.593
-2.0	3.0	1.134
-2.0	3.5	0.964
-2.0	4.0	1.543
-2.0	4.5	1.782
-2.0	5.0	1.373
-2.0	5.5	2.191
-2.0	6.0	2.191
-2.0	6.5	996.757
-2.0	7.0	996.757
-2.0	7.5	996.757
-2.0	8.0	996.757
-2.0	8.5	996.757
-2.0	9.0	996.757
-2.0	9.5	996.757
-2.0	10.0	996.757
-2.0	10.5	996.757
-2.0	11.0	996.757
-2.0	11.5	996.757
-2.0	12.0	996.757
-1.5	-12.0	996.757
-1.5	-11.5	996.757
-1.5	-11.0	996.757
-1.5	-10.5	996.757
-1.5	-10.0	996.757
-1.5	-9.5	996.757
-1.5	-9.0	996.757
-1.5	-8.5	2.191
-1.5	-8.0	1.782
-1.5	-7.5	1.782
-1.5	-7.0	2.191
-1.5	-6.5	1.241
-1.5	-6.0	1.782
-1.5	-5.5	996.757
-1.5	-5.0	1.543
-1.5	-4.5	1.241
-1.5	-4.0	1.043
-1.5	-3.5	0.832
-1.5	-3.0	0.519
-1.5	-2.5	0.593
-1.5	-2.0	0.519
-1.5	-1.5	1.134
-1.5	-1.0	0.895
-1.5	-0.5	0.634
-1.5	0.0	0.776
-1.5	0.5	0.776
-1.5	1.0	0.555
-1.5	1.5	0.555
-1.5	2.0	0.486
-1.5	2.5	0.634
-1.5	3.0	0.725
-1.5	3.5	1.043
-1.5	4.0	0.895
-1.5	4.5	996.757
-1.5	5.0	996.757
-1.5	5.5	2.191
-1.5	6.0	996.757
-1.5	6.5	996.757
-1.5	7.0	996.757
-1.5	7.5	996.757
-1.5	8.0	996.757
-1.5	8.5	996.757
-1.5	9.0	996.757
-1.5	9.5	996.757
-1.5	10.0	996.757
-1.5	10.5	996.757
-1.5	11.0	996.757
-1.5	11.5	996.757
-1.5	12.0	996.757
-1.0	-12.0	996.757
-1.0	-11.5	996.757
-1.0	-11.0	996.757
-1.0	-10.5	996.757
-1.0	-10.0	996.757
-1.0	-9.5	2.191
-1.0	-9.0	996.757
-1.0	-8.5	996.757
-1.0	-8.0	1.782
-1.0	-7.5	2.191
-1.0	-7.0	1.373
-1.0	-6.5	2.191
-1.0	-6.0	1.134
-1.0	-5.5	1.782
-1.0	-5.0	1.043
-1.0	-4.5	1.043
-1.0	-4.0	1.543
-1.0	-3.5	0.832
-1.0	-3.0	0.593
-1.0	-2.5	0.832
-1.0	-2.0	0.776
-1.0	-1.5	1.134
-1.0	-1.0	0.964
-1.0	-0.5	0.725
-1.0	0.0	0.593
-1.0	0.5	0.634
-1.0	1.0	0.725
-1.0	1.5	0.367
-1.0	2.0	0.367
-1.0	2.5	0.316
-1.0	3.0	0.593
-1.0	3.5	0.725
-1.0	4.0	1.782
-1.0	4.5	1.373
-1.0	5.0	2.191
-1.0	5.5	996.757
-1.0	6.0	996.757
-1.0	6.5	996.757
-1.0	7.0	996.757
-1.0	7.5	996.757
-1.0	8.0	996.757
-1.0	8.5	996.757
-1.0	9.0	996.757
-1.0	9.5	996.757
-1.0	10.0	996.757
-1.0	10.5	996.757
-1.0	11.0	996.757
-1.0	11.5	996.757
-1.0	12.0	996.757
-0.5	-12.0	996.757
-0.5	-11.5	996.757
-0.5	-11.0	996.757
-0.5	-10.5	996.757
-0.5	-10.0	996.757
-0.5	-9.5	996.757
-0.5	-9.0	1.543
-0.5	-8.5	2.191
-0.5	-8.0	996.757
-0.5	-7.5	2.191
-0.5	-7.0	1.782
-0.5	-6.5	1.543
-0.5	-6.0	1.241
-0.5	-5.5	1.241
-0.5	-5.0	1.543
-0.5	-4.5	1.043
-0.5	-4.0	0.964
-0.5	-3.5	1.134
-0.5	-3.0	0.725
-0.5	-2.5	0.634
-0.5	-2.0	0.776
-0.5	-1.5	0.634
-0.5	-1.0	0.454
-0.5	-0.5	0.964
-0.5	0.0	0.832
-0.5	0.5	0.367
-0.5	1.0	0.486
-0.5	1.5	0.246
-0.5	2.0	0.269
-0.5	2.5	0.555
-0.5	3.0	0.454
-0.5	3.5	0.832
-0.5	4.0	1.782
-0.5	4.5	996.757
-0.5	5.0	2.191
-0.5	5.5	2.191
-0.5	6.0	996.757
-0.5	6.5	2.191
-0.5	7.0	996.757
-0.5	7.5	996.757
-0.5	8.0	996.757
-0.5	8.5	996.757
-0.5	9.0	996.757
-0.5	9.5	996.757
-0.5	10.0	996.757
-0.5	10.5	996.757
-0.5	11.0	996.757
-0.5	11.5	996.757
-0.5	12.0	996.757
0.0	-12.0	996.757
0.0	-11.5	996.757
0.0	-11.0	996.757
0.0	-10.5	996.757
0.0	-10.0	996.757
0.0	-9.5	996.757
0.0	-9.0	2.191
0.0	-8.5	1.543
0.0	-8.0	2.191
0.0	-7.5	1.782
0.0	-7.0	1.782
0.0	-6.5	1.543
0.0	-6.0	1.373
0.0	-5.5	1.543
0.0	-5.0	1.543
0.0	-4.5	1.543
0.0	-4.0	1.782
0.0	-3.5	0.895
0.0	-3.0	1.043
0.0	-2.5	0.895
0.0	-2.0	0.776
0.0	-1.5	1.043
0.0	-1.0	0.832
0.0	-0.5	0.593
0.0	0.0	0.555
0.0	0.5	0.424
0.0	1.0	0.292
0.0	1.5	0.000
0.0	2.0	0.077
0.0	2.5	0.269
0.0	3.0	0.395
0.0	3.5	0.776
0.0	4.0	1.543
0.0	4.5	2.191
0.0	5.0	2.191
0.0	5.5	996.757
0.0	6.0	996.757
0.0	6.5	996.757
0.0	7.0	996.757
0.0	7.5	996.757
0.0	8.0	996.757
0.0	8.5	996.757
0.0	9.0	996.757
0.0	9.5	996.757
0.0	10.0	996.757
0.0	10.5	996.757
0.0	11.0	996.757
0.0	11.5	996.757
0.0	12.0	996.757
0.5	-12.0	996.757
0.5	-11.5	996.757
0.5	-11.0	996.757
0.5	-10.5	996.757
0.5	-10.0	996.757
0.5	-9.5	996.757
0.5	-9.0	996.757
0.5	-8.5	1.543
0.5	-8.0	2.191
0.5	-7.5	1.782
0.5	-7.0	1.373
0.5	-6.5	2.191
0.5	-6.0	996.757
0.5	-5.5	1.543
0.5	-5.0	1.782
0.5	-4.5	1.543
0.5	-4.0	1.043
0.5	-3.5	1.373
0.5	-3.0	1.543
0.5	-2.5	1.134
0.5	-2.0	0.964
0.5	-1.5	1.043
0.5	-1.0	1.134
0.5	-0.5	0.634
0.5	0.0	0.486
0.5	0.5	0.204
0.5	1.0	0.110
0.5	1.5	0.110
0.5	2.0	0.045
0.5	2.5	0.146
0.5	3.0	0.341
0.5	3.5	0.593
0.5	4.0	0.593
0.5	4.5	1.241
0.5	5.0	996.757
0.5	5.5	1.241
0.5	6.0	2.191
0.5	6.5	996.757
0.5	7.0	996.757
0.5	7.5	996.757
0.5	8.0	996.757
0.5	8.5	996.757
0.5	9.0	996.757
0.5	9.5	996.757
0.5	10.0	996.757
0.5	10.5	996.757
0.5	11.0	996.757
0.5	11.5	996.757
0.5	12.0	996.757
1.0	-12.0	996.757
1.0	-11.5	996.757
1.0	-11.0	996.757
1.0	-10.5	996.757
1.0	-10.0	996.757
1.0	-9.5	2.191
1.0	-9.0	996.757
1.0	-8.5	996.757
1.0	-8.0	1.782
1.0	-7.5	2.191
1.0	-7.0	2.191
1.0	-6.5	1.782
1.0	-6.0	2.191
1.0	-5.5	1.241
1.0	-5.0	1.373
1.0	-4.5	2.191
1.0	-4.0	1.543
1.0	-3.5	1.043
1.0	-3.0	1.043
1.0	-2.5	1.241
1.0	-2.0	0.895
1.0	-1.5	0.832
1.0	-1.0	0.725
1.0	-0.5	0.678
1.0	0.0	0.454
1.0	0.5	0.424
1.0	1.0	0.015
1.0	1.5	0.128
1.0	2.0	0.000
1.0	2.5	0.110
1.0	3.0	0.093
1.0	3.5	0.634
1.0	4.0	0.776
1.0	4.5	1.241
1.0	5.0	2.191
1.0	5.5	1.782
1.0	6.0	2.191
1.0	6.5	996.757
1.0	7.0	996.757
1.0	7.5	996.757
1.0	8.0	996.757
1.0	8.5	996.757
1.0	9.0	996.757
1.0	9.5	996.757
1.0	10.0	996.757
1.0	10.5	996.757
1.0	11.0	996.757
1.0	11.5	996.757
1.0	12.0	996.757
1.5	-12.0	996.757
1.5	-11.5	996.757
1.5	-11.0	996.757
1.5	-10.5	996.757
1.5	-10.0	996.757
1.5	-9.5	996.757
1.5	-9.0	2.191
1.5	-8.5	2.191
1.5	-8.0	1.373
1.5	-7.5	996.757
1.5	-7.0	2.191
1.5	-6.5	1.782
1.5	-6.0	1.782
1.5	-5.5	2.191
1.5	-5.0	1.373
1.5	-4.5	1.373
1.5	-4.0	1.134
1.5	-3.5	1.241
1.5	-3.0	1.241
1.5	-2.5	1.373
1.5	-2.0	0.776
1.5	-1.5	0.895
1.5	-1.0	1.043
1.5	-0.5	0.832
1.5	0.0	0.555
1.5	0.5	0.146
1.5	1.0	0.165
1.5	1.5	0.165
1.5	2.0	0.204
1.5	2.5	0.204
1.5	3.0	0.316
1.5	3.5	0.593
1.5	4.0	1.134
1.5	4.5	1.043
1.5	5.0	2.191
1.5	5.5	2.191
1.5	6.0	1.782
1.5	6.5	1.782
1.5	7.0	996.757
1.5	7.5	996.757
1.5	8.0	996.757
1.5	8.5	996.757
1.5	9.0	996.757
1.5	9.5	996.757
1.5	10.0	996.757
1.5	10.5	996.757
1.5	11.0	996.757
1.5	11.5	996.757
1.5	12.0	996.757
2.0	-12.0	996.757
2.0	-11.5	996.757
2.0	-11.0	996.757
2.0	-10.5	996.757
2.0	-10.0	996.757
2.0	-9.5	996.757
2.0	-9.0	996.757
2.0	-8.5	996.757
2.0	-8.0	1.782
2.0	-7.5	1.241
2.0	-7.0	1.782
2.0	-6.5	1.373
2.0	-6.0	1.543
2.0	-5.5	1.543
2.0	-5.0	1.543
2.0	-4.5	0.895
2.0	-4.0	1.241
2.0	-3.5	1.134
2.0	-3.0	1.241
2.0	-2.5	1.134
2.0	-2.0	0.895
2.0	-1.5	0.895
2.0	-1.0	1.241
2.0	-0.5	0.776
2.0	0.0	0.424
2.0	0.5	0.555
2.0	1.0	0.246
2.0	1.5	0.110
2.0	2.0	0.015
2.0	2.5	0.246
2.0	3.0	0.269
2.0	3.5	0.678
2.0	4.0	1.373
2.0	4.5	1.134
2.0	5.0	1.782
2.0	5.5	2.191
2.0	6.0	2.191
2.0	6.5	996.757
2.0	7.0	996.757
2.0	7.5	996.757
2.0	8.0	996.757
2.0	8.5	996.757
2.0	9.0	996.757
2.0	9.5	996.757
2.0	10.0	996.757
2.0	10.5	996.757
2.0	11.0	996.757
2.0	11.5	996.757
2.0	12.0	996.757
2.5	-12.0	996.757
2.5	-11.5	996.757
2.5	-11.0	996.757
2.5	-10.5	996.757
2.5	-10.0	996.757
2.5	-9.5	996.757
2.5	-9.0	996.757
2.5	-8.5	2.191
2.5	-8.0	996.757
2.5	-7.5	996.757
2.5	-7.0	1.373
2.5	-6.5	1.782
2.5	-6.0	1.782
2.5	-5.5	1.373
2.5	-5.0	1.043
2.5	-4.5	1.241
2.5	-4.0	1.241
2.5	-3.5	2.191
2.5	-3.0	1.543
2.5	-2.5	0.832
2.5	-2.0	0.895
2.5	-1.5	0.395
2.5	-1.0	0.555
2.5	-0.5	0.725
2.5	0.0	0.395
2.5	0.5	0.424
2.5	1.0	0.225
2.5	1.5	0.110
2.5	2.0	0.204
2.5	2.5	0.341
2.5	3.0	0.225
2.5	3.5	1.241
2.5	4.0	1.373
2.5	4.5	2.191
2.5	5.0	996.757
2.5	5.5	2.191
2.5	6.0	1.782
2.5	6.5	996.757
2.5	7.0	996.757
2.5	7.5	996.757
2.5	8.0	996.757
2.5	8.5	996.757
2.5	9.0	996.757
2.5	9.5	996.757
2.5	10.0	996.757
2.5	10.5	996.757
2.5	11.0	996.757
2.5	11.5	996.757
2.5	12.0	996.757
3.0	-12.0	996.757
3.0	-11.5	996.757
3.0	-11.0	996.757
3.0	-10.5	996.757
3.0	-10.0	996.757
3.0	-9.5	996.757
3.0	-9.0	2.191
3.0	-8.5	2.191
3.0	-8.0	996.757
3.0	-7.5	2.191
3.0	-7.0	1.543
3.0	-6.5	1.543
3.0	-6.0	1.782
3.0	-5.5	1.543
3.0	-5.0	1.134
3.0	-4.5	1.043
3.0	-4.0	0.964
3.0	-3.5	0.964
3.0	-3.0	1.241
3.0	-2.5	0.964
3.0	-2.0	0.776
3.0	-1.5	0.634
3.0	-1.0	0.454
3.0	-0.5	0.634
3.0	0.0	0.725
3.0	0.5	0.395
3.0	1.0	0.395
3.0	1.5	0.165
3.0	2.0	0.165
3.0	2.5	0.093
3.0	3.0	0.454
3.0	3.5	0.395
3.0	4.0	1.543
3.0	4.5	2.191
3.0	5.0	2.191
3.0	5.5	996.757
3.0	6.0	996.757
3.0	6.5	996.757
3.0	7.0	996.757
3.0	7.5	996.757
3.0	8.0	996.757
3.0	8.5	996.757
3.0	9.0	996.757
3.0	9.5	996.757
3.0	10.0	996.757
3.0	10.5	996.757
3.0	11.0	996.757
3.0	11.5	996.757
3.0	12.0	996.757
3.5	-12.0	996.757
3.5	-11.5	996.757
3.5	-11.0	996.757
3.5	-10.5	996.757
3.5	-10.0	996.757
3.5	-9.5	996.757
3.5	-9.0	996.757
3.5	-8.5	996.757
3.5	-8.0	1.543
3.5	-7.5	2.191
3.5	-7.0	1.782
3.5	-6.5	996.757
3.5	-6.0	996.757
3.5	-5.5	1.373
3.5	-5.0	996.757
3.5	-4.5	1.373
3.5	-4.0	1.043
3.5	-3.5	1.043
3.5	-3.0	0.832
3.5	-2.5	0.678
3.5	-2.0	0.832
3.5	-1.5	0.184
3.5	-1.0	0.593
3.5	-0.5	0.486
3.5	0.0	0.454
3.5	0.5	0.292
3.5	1.0	0.593
3.5	1.5	0.225
3.5	2.0	0.225
3.5	2.5	0.367
3.5	3.0	0.486
3.5	3.5	0.895
3.5	4.0	1.373
3.5	4.5	996.757
3.5	5.0	996.757
3.5	5.5	1.782
3.5	6.0	996.757
3.5	6.5	996.757
3.5	7.0	996.757
3.5	7.5	996.757
3.5	8.0	996.757
3.5	8.5	996.757
3.5	9.0	996.757
3.5	9.5	996.757
3.5	10.0	996.757
3.5	10.5	996.757
3.5	11.0	996.757
3.5	11.5	996.757
3.5	12.0	996.757
4.0	-12.0	996.757
4.0	-11.5	996.757
4.0	-11.0	996.757
4.0	-10.5	996.757
4.0	-10.0	996.757
4.0	-9.5	996.757
4.0	-9.0	996.757
4.0	-8.5	996.757
4.0	-8.0	1.782
4.0	-7.5	2.191
4.0	-7.0	2.191
4.0	-6.5	2.191
4.0	-6.0	1.543
4.0	-5.5	1.373
4.0	-5.0	1.373
4.0	-4.5	1.241
4.0	-4.0	0.964
4.0	-3.5	0.832
4.0	-3.0	0.634
4.0	-2.5	0.341
4.0	-2.0	0.246
4.0	-1.5	0.341
4.0	-1.0	0.367
4.0	-0.5	0.395
4.0	0.0	0.246
4.0	0.5	0.424
4.0	1.0	0.395
4.0	1.5	0.316
4.0	2.0	0.128
4.0	2.5	0.204
4.0	3.0	0.486
4.0	3.5	0.776
4.0	4.0	1.241
4.0	4.5	1.782
4.0	5.0	1.782
4.0	5.5	2.191
4.0	6.0	996.757
4.0	6.5	996.757
4.0	7.0	996.757
4.0	7.5	996.757
4.0	8.0	996.757
4.0	8.5	996.757
4.0	9.0	996.757
4.0	9.5	996.757
4.0	10.0	996.757
4.0	10.5	996.757
4.0	11.0	996.757
4.0	11.5	996.757
4.0	12.0	996.757
4.5	-12.0	996.757
4.5	-11.5	996.757
4.5	-11.0	996.757
4.5	-10.5	996.757
4.5	-10.0	996.757
4.5	-9.5	2.191
4.5	-9.0	996.757
4.5	-8.5	996.757
4.5	-8.0	2.191
4.5	-7.5	2.191
4.5	-7.0	2.191
4.5	-6.5	2.191
4.5	-6.0	1.782
4.5	-5.5	1.543
4.5	-5.0	1.543
4.5	-4.5	1.782
4.5	-4.0	1.241
4.5	-3.5	1.543
4.5	-3.0	0.486
4.5	-2.5	0.341
4.5	-2.0	0.204
4.5	-1.5	0.128
4.5	-1.0	0.204
4.5	-0.5	0.486
4.5	0.0	0.634
4.5	0.5	0.593
4.5	1.0	0.225
4.5	1.5	0.269
4.5	2.0	0.204
4.5	2.5	0.292
4.5	3.0	0.593
4.5	3.5	0.678
4.5	4.0	1.782
4.5	4.5	1.782
4.5	5.0	2.191
4.5	5.5	996.757
4.5	6.0	1.782
4.5	6.5	996.757
4.5	7.0	996.757
4.5	7.5	996.757
4.5	8.0	996.757
4.5	8.5	996.757
4.5	9.0	996.757
4.5	9.5	996.757
4.5	10.0	996.757
4.5	10.5	996.757
4.5	11.0	996.757
4.5	11.5	996.757
4.5	12.0	996.757
5.0	-12.0	996.757
5.0	-11.5	996.757
5.0	-11.0	996.757
5.0	-10.5	996.757
5.0	-10.0	996.757
5.0	-9.5	996.757
5.0	-9.0	996.757
5.0	-8.5	996.757
5.0	-8.0	996.757
5.0	-7.5	996.757
5.0	-7.0	2.191
5.0	-6.5	2.191
5.0	-6.0	1.782
5.0	-5.5	1.782
5.0	-5.0	1.782
5.0	-4.5	1.543
5.0	-4.0	0.895
5.0	-3.5	0.832
5.0	-3.0	0.634
5.0	-2.5	0.678
5.0	-2.0	0.165
5.0	-1.5	0.165
5.0	-1.0	0.128
5.0	-0.5	0.486
5.0	0.0	0.424
5.0	0.5	0.454
5.0	1.0	0.341
5.0	1.5	0.367
5.0	2.0	0.367
5.0	2.5	0.519
5.0	3.0	0.486
5.0	3.5	1.134
5.0	4.0	1.782
5.0	4.5	996.757
5.0	5.0	996.757
5.0	5.5	2.191
5.0	6.0	996.757
5.0	6.5	996.757
5.0	7.0	996.757
5.0	7.5	996.757
5.0	8.0	996.757
5.0	8.5	996.757
5.0	9.0	996.757
5.0	9.5	996.757
5.0	10.0	996.757
5.0	10.5	996.757
5.0	11.0	996.757
5.0	11.5	996.757
5.0	12.0	996.757
5.5	-12.0	996.757
5.5	-11.5	996.757
5.5	-11.0	996.757
5.5	-10.5	996.757
5.5	-10.0	996.757
5.5	-9.5	996.757
5.5	-9.0	996.757
5.5	-8.5	996.757
5.5	-8.0	996.757
5.5	-7.5	2.191
5.5	-7.0	1.543
5.5	-6.5	2.191
5.5	-6.0	1.782
5.5	-5.5	2.191
5.5	-5.0	1.782
5.5	-4.5	0.895
5.5	-4.0	1.241
5.5	-3.5	0.832
5.5	-3.0	0.395
5.5	-2.5	0.555
5.5	-2.0	0.204
5.5	-1.5	0.225
5.5	-1.0	0.367
5.5	-0.5	0.316
5.5	0.0	0.776
5.5	0.5	0.316
5.5	1.0	0.184
5.5	1.5	0.424
5.5	2.0	0.246
5.5	2.5	0.246
5.5	3.0	0.519
5.5	3.5	0.593
5.5	4.0	1.134
5.5	4.5	996.757
5.5	5.0	996.757
5.5	5.5	996.757
5.5	6.0	996.757
5.5	6.5	996.757
5.5	7.0	996.757
5.5	7.5	996.757
5.5	8.0	996.757
5.5	8.5	996.757
5.5	9.0	996.757
5.5	9.5	996.757
5.5	10.0	996.757
5.5	10.5	996.757
5.5	11.0	996.757
5.5	11.5	996.757
5.5	12.0	996.757
6.0	-12.0	996.757
6.0	-11.5	996.757
6.0	-11.0	996.757
6.0	-10.5	996.757
6.0	-10.0	996.757
6.0	-9.5	996.757
6.0	-9.0	996.757
6.0	-8.5	996.757
6.0	-8.0	996.757
6.0	-7.5	2.191
6.0	-7.0	1.543
6.0	-6.5	1.543
6.0	-6.0	1.134
6.0	-5.5	1.373
6.0	-5.0	1.373
6.0	-4.5	0.964
6.0	-4.0	0.832
6.0	-3.5	0.832
6.0	-3.0	1.134
6.0	-2.5	0.776
6.0	-2.0	0.832
6.0	-1.5	0.316
6.0	-1.0	0.454
6.0	-0.5	0.316
6.0	0.0	0.593
6.0	0.5	0.316
6.0	1.0	0.593
6.0	1.5	0.225
6.0	2.0	0.204
6.0	2.5	0.634
6.0	3.0	0.776
6.0	3.5	1.043
6.0	4.0	1.241
6.0	4.5	996.757
6.0	5.0	996.757
6.0	5.5	996.757
6.0	6.0	996.757
6.0	6.5	996.757
6.0	7.0	996.757
6.0	7.5	996.757
6.0	8.0	996.757
6.0	8.5	996.757
6.0	9.0	996.757
6.0	9.5	996.757
6.0	10.0	996.757
6.0	10.5	996.757
6.0	11.0	996.757
6.0	11.5	996.757
6.0	12.0	996.757
6.5	-12.0	996.757
6.5	-11.5	996.757
6.5	-11.0	996.757
6.5	-10.5	996.757
6.5	-10.0	996.757
6.5	-9.5	996.757
6.5	-9.0	996.757
6.5	-8.5	996.757
6.5	-8.0	996.757
6.5	-7.5	2.191
6.5	-7.0	1.543
6.5	-6.5	1.241
6.5	-6.0	1.373
6.5	-5.5	0.895
6.5	-5.0	1.134
6.5	-4.5	1.373
6.5	-4.0	1.241
6.5	-3.5	1.241
6.5	-3.0	0.678
6.5	-2.5	0.964
6.5	-2.0	1.043
6.5	-1.5	0.454
6.5	-1.0	0.486
6.5	-0.5	0.519
6.5	0.0	0.634
6.5	0.5	0.593
6.5	1.0	0.634
6.5	1.5	0.454
6.5	2.0	0.486
6.5	2.5	0.395
6.5	3.0	0.634
6.5	3.5	1.373
6.5	4.0	1.543
6.5	4.5	1.543
6.5	5.0	996.757
6.5	5.5	996.757
6.5	6.0	996.757
6.5	6.5	996.757
6.5	7.0	996.757
6.5	7.5	996.757
6.5	8.0	996.757
6.5	8.5	996.757
6.5	9.0	996.757
6.5	9.5	996.757
6.5	10.0	996.757
6.5	10.5	996.757
6.5	11.0	996.757
6.5	11.5	996.757
6.5	12.0	996.757
7.0	-12.0	996.757
7.0	-11.5	996.757
7.0	-11.0	996.757
7.0	-10.5	996.757
7.0	-10.0	996.757
7.0	-9.5	996.757
7.0	-9.0	996.757
7.0	-8.5	996.757
7.0	-8.0	996.757
7.0	-7.5	2.191
7.0	-7.0	2.191
7.0	-6.5	1.373
7.0	-6.0	1.043
7.0	-5.5	0.964
7.0	-5.0	1.241
7.0	-4.5	1.373
7.0	-4.0	1.543
7.0	-3.5	0.776
7.0	-3.0	1.043
7.0	-2.5	0.964
7.0	-2.0	1.373
7.0	-1.5	1.241
7.0	-1.0	0.341
7.0	-0.5	0.776
7.0	0.0	0.776
7.0	0.5	0.593
7.0	1.0	0.593
7.0	1.5	0.895
7.0	2.0	0.725
7.0	2.5	0.634
7.0	3.0	0.964
7.0	3.5	1.043
7.0	4.0	2.191
7.0	4.5	996.757
7.0	5.0	996.757
7.0	5.5	996.757
7.0	6.0	996.757
7.0	6.5	996.757
7.0	7.0	996.757
7.0	7.5	996.757
7.0	8.0	996.757
7.0	8.5	996.757
7.0	9.0	996.757
7.0	9.5	996.757
7.0	10.0	996.757
7.0	10.5	996.757
7.0	11.0	996.757
7.0	11.5	996.757
7.0	12.0	996.757
7.5	-12.0	996.757
7.5	-11.5	996.757
7.5	-11.0	996.757
7.5	-10.5	996.757
7.5	-10.0	996.757
7.5	-9.5	996.757
7.5	-9.0	996.757
7.5	-8.5	996.757
7.5	-8.0	2.191
7.5	-7.5	996.757
7.5	-7.0	1.782
7.5	-6.5	1.241
7.5	-6.0	0.964
7.5	-5.5	0.555
7.5	-5.0	0.725
7.5	-4.5	1.241
7.5	-4.0	1.373
7.5	-3.5	1.782
7.5	-3.0	1.373
7.5	-2.5	1.043
7.5	-2.0	0.895
7.5	-1.5	0.678
7.5	-1.0	0.832
7.5	-0.5	0.832
7.5	0.0	0.776
7.5	0.5	1.043
7.5	1.0	0.634
7.5	1.5	0.895
7.5	2.0	1.134
7.5	2.5	1.543
7.5	3.0	1.043
7.5	3.5	1.241
7.5	4.0	2.191
7.5	4.5	996.757
7.5	5.0	2.191
7.5	5.5	996.757
7.5	6.0	996.757
7.5	6.5	996.757
7.5	7.0	996.757
7.5	7.5	996.757
7.5	8.0	996.757
7.5	8.5	996.757
7.5	9.0	996.757
7.5	9.5	996.757
7.5	10.0	996.757
7.5	10.5	996.757
7.5	11.0	996.757
7.5	11.5	996.757
7.5	12.0	996.757
8.0	-12.0	996.757
8.0	-11.5	996.757
8.0	-11.0	996.757
8.0	-10.5	996.757
8.0	-10.0	996.757
8.0	-9.5	996.757
8.0	-9.0	996.757
8.0	-8.5	996.757
8.0	-8.0	996.757
8.0	-7.5	996.757
8.0	-7.0	1.782
8.0	-6.5	2.191
8.0	-6.0	0.964
8.0	-5.5	0.678
8.0	-5.0	0.424
8.0	-4.5	1.043
8.0	-4.0	1.134
8.0	-3.5	1.134
8.0	-3.0	1.373
8.0	-2.5	2.191
8.0	-2.0	1.043
8.0	-1.5	1.241
8.0	-1.0	1.043
8.0	-0.5	0.832
8.0	0.0	0.832
8.0	0.5	0.964
8.0	1.0	0.832
8.0	1.5	1.543
8.0	2.0	1.543
8.0	2.5	1.782
8.0	3.0	996.757
8.0	3.5	1.543
8.0	4.0	996.757
8.0	4.5	996.757
8.0	5.0	996.757
8.0	5.5	996.757
8.0	6.0	996.757
8.0	6.5	996.757
8.0	7.0	996.757
8.0	7.5	996.757
[truncated: 401 more rows]
