# Supplementary material for: Introductory Tutorials for Simulating Protein Dynamics with GROMACS
Source: J Phys Chem B. 2024 Sep 21;128(39):9418–35. doi: 10.1021/acs.jpcb.4c04901 (PMC11457149; doi:10.1021/acs.jpcb.4c04901)
Supplement: Supplementary file 1 — jp4c04901_si_001.zip [file jp4c04901_si_001.zip › inputs/01_ubiquitin/free_ener_plot/plot_free_ener.m]

#set terminal png nocrop enhanced size 820,620 
#set terminal png transparent nocrop enhanced size 620,520 
set size square
set terminal png nocrop enhanced
set output 'free_ener_d1_d2.png'
set border -1 lw 1
set encoding iso_8859_1 
set xlabel "Projection on Eigenvector 1 (u^{1/2} nm)" 
set xlabel  font "Helvetica, 14" textcolor lt -1 norotate
set xrange [ -12 : 12 ] noreverse nowriteback
set xtics -12,3,12 font "Helvetica,12"
set ylabel "Projection on Eigenvector 2 (u^{1/2} nm)" 
set ylabel  font "Helvetica, 14" textcolor lt -1 rotate by 90
set yrange [ -12 : 12 ] noreverse nowriteback
set ytics -12,3,12 font "Helvetica,12"
set zrange [ 0.0:4.0 ] noreverse nowriteback 
unset surface
set view map
set contour base
set style data pm3d
set pm3d implicit at b
#set palette rgbformulae 30, 31, 32
set palette rgbformulae 33, 13, 10
unset colorbox
unset key
set palette negative
set key on outside
set cbrange[0:4]
set colorbox vertical noborder
show colorbox
splot "free_ener.dat" notitle with pm3d
# pause -1
