# Supplementary material for: Introductory Tutorials for Simulating Protein Dynamics with GROMACS
Source: J Phys Chem B. 2024 Sep 21;128(39):9418–35. doi: 10.1021/acs.jpcb.4c04901 (PMC11457149; doi:10.1021/acs.jpcb.4c04901)
Supplement: Supplementary file 1 — jp4c04901_si_001.zip [file jp4c04901_si_001.zip › inputs/01_ubiquitin/free_ener_plot/hist_d1_d2.dat]

-12	-12	0
-12	-11.5	0
-12	-11	0
-12	-10.5	0
-12	-10	0
-12	-9.5	0
-12	-9	0
-12	-8.5	0
-12	-8	0
-12	-7.5	0
-12	-7	0
-12	-6.5	0
-12	-6	0
-12	-5.5	0
-12	-5	0
-12	-4.5	0
-12	-4	0
-12	-3.5	1
-12	-3	0
-12	-2.5	0
-12	-2	0
-12	-1.5	0
-12	-1	0
-12	-0.5	0
-12	0	0
-12	0.5	0
-12	1	0
-12	1.5	0
-12	2	0
-12	2.5	0
-12	3	0
-12	3.5	0
-12	4	0
-12	4.5	0
-12	5	0
-12	5.5	0
-12	6	0
-12	6.5	0
-12	7	0
-12	7.5	0
-12	8	0
-12	8.5	0
-12	9	0
-12	9.5	0
-12	10	0
-12	10.5	0
-12	11	0
-12	11.5	0
-12	12	0
-11.5	-12	0
-11.5	-11.5	0
-11.5	-11	0
-11.5	-10.5	0
-11.5	-10	0
-11.5	-9.5	0
-11.5	-9	0
-11.5	-8.5	0
-11.5	-8	0
-11.5	-7.5	0
-11.5	-7	0
-11.5	-6.5	0
-11.5	-6	0
-11.5	-5.5	0
-11.5	-5	0
-11.5	-4.5	0
-11.5	-4	0
-11.5	-3.5	0
-11.5	-3	0
-11.5	-2.5	0
-11.5	-2	0
-11.5	-1.5	0
-11.5	-1	0
-11.5	-0.5	0
-11.5	0	0
-11.5	0.5	0
-11.5	1	0
-11.5	1.5	0
-11.5	2	0
-11.5	2.5	0
-11.5	3	0
-11.5	3.5	0
-11.5	4	0
-11.5	4.5	0
-11.5	5	0
-11.5	5.5	0
-11.5	6	0
-11.5	6.5	0
-11.5	7	0
-11.5	7.5	0
-11.5	8	0
-11.5	8.5	0
-11.5	9	0
-11.5	9.5	0
-11.5	10	0
-11.5	10.5	0
-11.5	11	0
-11.5	11.5	0
-11.5	12	0
-11	-12	0
-11	-11.5	0
-11	-11	0
-11	-10.5	0
-11	-10	0
-11	-9.5	0
-11	-9	0
-11	-8.5	0
-11	-8	0
-11	-7.5	0
-11	-7	0
-11	-6.5	0
-11	-6	0
-11	-5.5	0
-11	-5	0
-11	-4.5	0
-11	-4	1
-11	-3.5	0
-11	-3	1
-11	-2.5	2
-11	-2	0
-11	-1.5	0
-11	-1	0
-11	-0.5	0
-11	0	0
-11	0.5	0
-11	1	0
-11	1.5	0
-11	2	0
-11	2.5	0
-11	3	0
-11	3.5	0
-11	4	0
-11	4.5	0
-11	5	0
-11	5.5	0
-11	6	0
-11	6.5	0
-11	7	0
-11	7.5	0
-11	8	0
-11	8.5	0
-11	9	0
-11	9.5	0
-11	10	0
-11	10.5	0
-11	11	0
-11	11.5	0
-11	12	0
-10.5	-12	0
-10.5	-11.5	0
-10.5	-11	0
-10.5	-10.5	0
-10.5	-10	0
-10.5	-9.5	0
-10.5	-9	0
-10.5	-8.5	0
-10.5	-8	0
-10.5	-7.5	0
-10.5	-7	0
-10.5	-6.5	0
-10.5	-6	0
-10.5	-5.5	0
-10.5	-5	1
-10.5	-4.5	0
-10.5	-4	1
-10.5	-3.5	0
-10.5	-3	1
-10.5	-2.5	1
-10.5	-2	2
-10.5	-1.5	0
-10.5	-1	1
-10.5	-0.5	0
-10.5	0	1
-10.5	0.5	1
-10.5	1	0
-10.5	1.5	0
-10.5	2	0
-10.5	2.5	0
-10.5	3	0
-10.5	3.5	0
-10.5	4	0
-10.5	4.5	0
-10.5	5	0
-10.5	5.5	0
-10.5	6	0
-10.5	6.5	0
-10.5	7	0
-10.5	7.5	0
-10.5	8	0
-10.5	8.5	0
-10.5	9	0
-10.5	9.5	0
-10.5	10	0
-10.5	10.5	0
-10.5	11	0
-10.5	11.5	0
-10.5	12	0
-10	-12	0
-10	-11.5	0
-10	-11	0
-10	-10.5	0
-10	-10	0
-10	-9.5	0
-10	-9	0
-10	-8.5	1
-10	-8	0
-10	-7.5	0
-10	-7	0
-10	-6.5	0
-10	-6	0
-10	-5.5	1
-10	-5	1
-10	-4.5	0
-10	-4	2
-10	-3.5	2
-10	-3	1
-10	-2.5	0
-10	-2	3
-10	-1.5	1
-10	-1	1
-10	-0.5	2
-10	0	2
-10	0.5	1
-10	1	2
-10	1.5	0
-10	2	1
-10	2.5	0
-10	3	0
-10	3.5	0
-10	4	0
-10	4.5	0
-10	5	0
-10	5.5	0
-10	6	0
-10	6.5	0
-10	7	0
-10	7.5	0
-10	8	0
-10	8.5	0
-10	9	0
-10	9.5	0
-10	10	0
-10	10.5	0
-10	11	0
-10	11.5	0
-10	12	0
-9.5	-12	0
-9.5	-11.5	0
-9.5	-11	0
-9.5	-10.5	0
-9.5	-10	0
-9.5	-9.5	0
-9.5	-9	0
-9.5	-8.5	0
-9.5	-8	0
-9.5	-7.5	0
-9.5	-7	1
-9.5	-6.5	1
-9.5	-6	1
-9.5	-5.5	1
-9.5	-5	3
-9.5	-4.5	2
-9.5	-4	5
-9.5	-3.5	5
-9.5	-3	5
-9.5	-2.5	3
-9.5	-2	7
-9.5	-1.5	5
-9.5	-1	4
-9.5	-0.5	6
-9.5	0	4
-9.5	0.5	3
-9.5	1	2
-9.5	1.5	2
-9.5	2	1
-9.5	2.5	0
-9.5	3	0
-9.5	3.5	0
-9.5	4	0
-9.5	4.5	0
-9.5	5	0
-9.5	5.5	0
-9.5	6	0
-9.5	6.5	0
-9.5	7	0
-9.5	7.5	0
-9.5	8	0
-9.5	8.5	0
-9.5	9	0
-9.5	9.5	0
-9.5	10	0
-9.5	10.5	0
-9.5	11	0
-9.5	11.5	0
-9.5	12	0
-9	-12	0
-9	-11.5	0
-9	-11	0
-9	-10.5	0
-9	-10	0
-9	-9.5	0
-9	-9	0
-9	-8.5	0
-9	-8	0
-9	-7.5	1
-9	-7	0
-9	-6.5	2
-9	-6	4
-9	-5.5	0
-9	-5	2
-9	-4.5	2
-9	-4	4
-9	-3.5	11
-9	-3	8
-9	-2.5	5
-9	-2	12
-9	-1.5	14
-9	-1	8
-9	-0.5	6
-9	0	7
-9	0.5	9
-9	1	4
-9	1.5	7
-9	2	2
-9	2.5	1
-9	3	3
-9	3.5	0
-9	4	0
-9	4.5	0
-9	5	0
-9	5.5	0
-9	6	0
-9	6.5	0
-9	7	0
-9	7.5	0
-9	8	0
-9	8.5	0
-9	9	0
-9	9.5	0
-9	10	0
-9	10.5	0
-9	11	0
-9	11.5	0
-9	12	0
-8.5	-12	0
-8.5	-11.5	0
-8.5	-11	0
-8.5	-10.5	0
-8.5	-10	0
-8.5	-9.5	0
-8.5	-9	0
-8.5	-8.5	0
-8.5	-8	0
-8.5	-7.5	0
-8.5	-7	1
-8.5	-6.5	1
-8.5	-6	5
-8.5	-5.5	4
-8.5	-5	7
-8.5	-4.5	5
-8.5	-4	7
-8.5	-3.5	8
-8.5	-3	12
-8.5	-2.5	20
-8.5	-2	9
-8.5	-1.5	12
-8.5	-1	12
-8.5	-0.5	8
-8.5	0	8
-8.5	0.5	12
-8.5	1	16
-8.5	1.5	4
-8.5	2	6
-8.5	2.5	7
-8.5	3	6
-8.5	3.5	2
-8.5	4	0
-8.5	4.5	1
-8.5	5	0
-8.5	5.5	0
-8.5	6	0
-8.5	6.5	0
-8.5	7	0
-8.5	7.5	0
-8.5	8	0
-8.5	8.5	0
-8.5	9	0
-8.5	9.5	0
-8.5	10	0
-8.5	10.5	0
-8.5	11	0
-8.5	11.5	0
-8.5	12	0
-8	-12	0
-8	-11.5	0
-8	-11	0
-8	-10.5	0
-8	-10	0
-8	-9.5	0
-8	-9	1
-8	-8.5	0
-8	-8	0
-8	-7.5	0
-8	-7	2
-8	-6.5	4
-8	-6	3
-8	-5.5	3
-8	-5	8
-8	-4.5	6
-8	-4	11
-8	-3.5	12
-8	-3	15
-8	-2.5	16
-8	-2	13
-8	-1.5	19
-8	-1	15
-8	-0.5	14
-8	0	16
-8	0.5	15
-8	1	11
-8	1.5	17
-8	2	16
-8	2.5	15
-8	3	14
-8	3.5	4
-8	4	7
-8	4.5	3
-8	5	0
-8	5.5	0
-8	6	0
-8	6.5	0
-8	7	0
-8	7.5	0
-8	8	0
-8	8.5	0
-8	9	0
-8	9.5	0
-8	10	0
-8	10.5	0
-8	11	0
-8	11.5	0
-8	12	0
-7.5	-12	0
-7.5	-11.5	0
-7.5	-11	0
-7.5	-10.5	0
-7.5	-10	0
-7.5	-9.5	0
-7.5	-9	0
-7.5	-8.5	0
-7.5	-8	0
-7.5	-7.5	1
-7.5	-7	1
-7.5	-6.5	3
-7.5	-6	5
-7.5	-5.5	5
-7.5	-5	7
-7.5	-4.5	9
-7.5	-4	8
-7.5	-3.5	8
-7.5	-3	14
-7.5	-2.5	15
-7.5	-2	18
-7.5	-1.5	15
-7.5	-1	25
-7.5	-0.5	17
-7.5	0	18
-7.5	0.5	17
-7.5	1	17
-7.5	1.5	16
-7.5	2	7
-7.5	2.5	12
-7.5	3	17
-7.5	3.5	13
-7.5	4	7
-7.5	4.5	3
-7.5	5	0
-7.5	5.5	0
-7.5	6	0
-7.5	6.5	0
-7.5	7	0
-7.5	7.5	0
-7.5	8	0
-7.5	8.5	0
-7.5	9	0
-7.5	9.5	0
-7.5	10	0
-7.5	10.5	0
-7.5	11	0
-7.5	11.5	0
-7.5	12	0
-7	-12	0
-7	-11.5	0
-7	-11	0
-7	-10.5	0
-7	-10	0
-7	-9.5	0
-7	-9	0
-7	-8.5	0
-7	-8	0
-7	-7.5	0
-7	-7	1
-7	-6.5	2
-7	-6	6
-7	-5.5	3
-7	-5	3
-7	-4.5	8
-7	-4	9
-7	-3.5	13
-7	-3	9
-7	-2.5	3
-7	-2	10
-7	-1.5	14
-7	-1	19
-7	-0.5	26
-7	0	16
-7	0.5	17
-7	1	35
-7	1.5	19
-7	2	16
-7	2.5	14
-7	3	12
-7	3.5	11
-7	4	12
-7	4.5	4
-7	5	0
-7	5.5	0
-7	6	0
-7	6.5	0
-7	7	0
-7	7.5	0
-7	8	0
-7	8.5	0
-7	9	0
-7	9.5	0
-7	10	0
-7	10.5	0
-7	11	0
-7	11.5	0
-7	12	0
-6.5	-12	0
-6.5	-11.5	0
-6.5	-11	0
-6.5	-10.5	0
-6.5	-10	0
-6.5	-9.5	0
-6.5	-9	1
-6.5	-8.5	0
-6.5	-8	0
-6.5	-7.5	0
-6.5	-7	4
-6.5	-6.5	3
-6.5	-6	5
-6.5	-5.5	9
-6.5	-5	5
-6.5	-4.5	12
-6.5	-4	7
-6.5	-3.5	10
-6.5	-3	9
-6.5	-2.5	23
-6.5	-2	15
-6.5	-1.5	19
-6.5	-1	13
-6.5	-0.5	21
-6.5	0	26
-6.5	0.5	25
-6.5	1	17
-6.5	1.5	22
-6.5	2	19
-6.5	2.5	15
-6.5	3	17
-6.5	3.5	15
-6.5	4	10
-6.5	4.5	14
-6.5	5	4
-6.5	5.5	2
-6.5	6	0
-6.5	6.5	0
-6.5	7	0
-6.5	7.5	0
-6.5	8	0
-6.5	8.5	0
-6.5	9	0
-6.5	9.5	0
-6.5	10	0
-6.5	10.5	0
-6.5	11	0
-6.5	11.5	0
-6.5	12	0
-6	-12	0
-6	-11.5	0
-6	-11	0
-6	-10.5	0
-6	-10	0
-6	-9.5	0
-6	-9	0
-6	-8.5	0
-6	-8	1
-6	-7.5	0
-6	-7	2
-6	-6.5	6
-6	-6	5
-6	-5.5	3
-6	-5	4
-6	-4.5	10
-6	-4	6
-6	-3.5	12
-6	-3	13
-6	-2.5	15
-6	-2	16
-6	-1.5	18
-6	-1	16
-6	-0.5	27
-6	0	20
-6	0.5	23
-6	1	31
-6	1.5	15
-6	2	14
-6	2.5	17
-6	3	13
-6	3.5	16
-6	4	17
-6	4.5	9
-6	5	12
-6	5.5	5
-6	6	0
-6	6.5	0
-6	7	0
-6	7.5	0
-6	8	0
-6	8.5	0
-6	9	0
-6	9.5	0
-6	10	0
-6	10.5	0
-6	11	0
-6	11.5	0
-6	12	0
-5.5	-12	0
-5.5	-11.5	0
-5.5	-11	0
-5.5	-10.5	0
-5.5	-10	0
-5.5	-9.5	0
-5.5	-9	0
-5.5	-8.5	0
-5.5	-8	1
-5.5	-7.5	0
-5.5	-7	2
-5.5	-6.5	2
-5.5	-6	3
-5.5	-5.5	6
-5.5	-5	6
-5.5	-4.5	10
-5.5	-4	9
-5.5	-3.5	9
-5.5	-3	10
-5.5	-2.5	17
-5.5	-2	15
-5.5	-1.5	21
-5.5	-1	22
-5.5	-0.5	13
-5.5	0	20
-5.5	0.5	13
-5.5	1	11
-5.5	1.5	16
-5.5	2	17
-5.5	2.5	18
-5.5	3	13
-5.5	3.5	16
-5.5	4	16
-5.5	4.5	19
-5.5	5	4
-5.5	5.5	8
-5.5	6	0
-5.5	6.5	0
-5.5	7	0
-5.5	7.5	0
-5.5	8	0
-5.5	8.5	0
-5.5	9	0
-5.5	9.5	0
-5.5	10	0
-5.5	10.5	0
-5.5	11	0
-5.5	11.5	0
-5.5	12	0
-5	-12	0
-5	-11.5	0
-5	-11	0
-5	-10.5	0
-5	-10	0
-5	-9.5	0
-5	-9	0
-5	-8.5	0
-5	-8	0
-5	-7.5	1
-5	-7	2
-5	-6.5	6
-5	-6	4
-5	-5.5	8
-5	-5	3
-5	-4.5	5
-5	-4	14
-5	-3.5	15
-5	-3	21
-5	-2.5	21
-5	-2	16
-5	-1.5	17
-5	-1	27
-5	-0.5	19
-5	0	17
-5	0.5	15
-5	1	18
-5	1.5	16
-5	2	11
-5	2.5	7
-5	3	13
-5	3.5	24
-5	4	9
-5	4.5	16
-5	5	9
-5	5.5	7
-5	6	3
-5	6.5	1
-5	7	0
-5	7.5	0
-5	8	0
-5	8.5	0
-5	9	0
-5	9.5	0
-5	10	0
-5	10.5	0
-5	11	0
-5	11.5	0
-5	12	0
-4.5	-12	0
-4.5	-11.5	0
-4.5	-11	0
-4.5	-10.5	0
-4.5	-10	0
-4.5	-9.5	0
-4.5	-9	0
-4.5	-8.5	0
-4.5	-8	2
-4.5	-7.5	0
-4.5	-7	4
-4.5	-6.5	0
-4.5	-6	5
-4.5	-5.5	6
-4.5	-5	3
-4.5	-4.5	4
-4.5	-4	5
-4.5	-3.5	13
-4.5	-3	11
-4.5	-2.5	8
-4.5	-2	18
-4.5	-1.5	14
-4.5	-1	13
-4.5	-0.5	15
-4.5	0	9
-4.5	0.5	13
-4.5	1	14
-4.5	1.5	13
-4.5	2	12
-4.5	2.5	7
-4.5	3	7
-4.5	3.5	7
-4.5	4	9
-4.5	4.5	9
-4.5	5	15
-4.5	5.5	5
-4.5	6	4
-4.5	6.5	0
-4.5	7	0
-4.5	7.5	0
-4.5	8	0
-4.5	8.5	0
-4.5	9	0
-4.5	9.5	0
-4.5	10	0
-4.5	10.5	0
-4.5	11	0
-4.5	11.5	0
-4.5	12	0
-4	-12	0
-4	-11.5	0
-4	-11	0
-4	-10.5	0
-4	-10	0
-4	-9.5	0
-4	-9	0
-4	-8.5	1
-4	-8	3
-4	-7.5	3
-4	-7	1
-4	-6.5	0
-4	-6	1
-4	-5.5	2
-4	-5	4
-4	-4.5	4
-4	-4	7
-4	-3.5	9
-4	-3	9
-4	-2.5	15
-4	-2	16
-4	-1.5	20
-4	-1	20
-4	-0.5	17
-4	0	12
-4	0.5	22
-4	1	19
-4	1.5	8
-4	2	15
-4	2.5	10
-4	3	7
-4	3.5	7
-4	4	10
-4	4.5	11
-4	5	6
-4	5.5	4
-4	6	1
-4	6.5	1
-4	7	0
-4	7.5	0
-4	8	0
-4	8.5	0
-4	9	0
-4	9.5	0
-4	10	0
-4	10.5	0
-4	11	0
-4	11.5	0
-4	12	0
-3.5	-12	0
-3.5	-11.5	0
-3.5	-11	0
-3.5	-10.5	0
-3.5	-10	0
-3.5	-9.5	0
-3.5	-9	1
-3.5	-8.5	0
-3.5	-8	0
-3.5	-7.5	1
-3.5	-7	1
-3.5	-6.5	3
-3.5	-6	8
-3.5	-5.5	1
-3.5	-5	7
-3.5	-4.5	7
-3.5	-4	9
-3.5	-3.5	11
-3.5	-3	18
-3.5	-2.5	12
-3.5	-2	12
-3.5	-1.5	19
-3.5	-1	12
-3.5	-0.5	12
-3.5	0	13
-3.5	0.5	22
-3.5	1	15
-3.5	1.5	8
-3.5	2	7
-3.5	2.5	8
-3.5	3	10
-3.5	3.5	13
-3.5	4	15
-3.5	4.5	6
-3.5	5	2
-3.5	5.5	0
-3.5	6	0
-3.5	6.5	0
-3.5	7	0
-3.5	7.5	0
-3.5	8	0
-3.5	8.5	0
-3.5	9	0
-3.5	9.5	0
-3.5	10	0
-3.5	10.5	0
-3.5	11	0
-3.5	11.5	0
-3.5	12	0
-3	-12	0
-3	-11.5	0
-3	-11	0
-3	-10.5	0
-3	-10	0
-3	-9.5	0
-3	-9	0
-3	-8.5	1
-3	-8	1
-3	-7.5	0
-3	-7	2
-3	-6.5	3
-3	-6	3
-3	-5.5	1
-3	-5	6
-3	-4.5	8
-3	-4	13
-3	-3.5	9
-3	-3	14
-3	-2.5	9
-3	-2	15
-3	-1.5	12
-3	-1	12
-3	-0.5	19
-3	0	15
-3	0.5	8
-3	1	19
-3	1.5	18
-3	2	15
-3	2.5	13
-3	3	8
-3	3.5	14
-3	4	8
-3	4.5	6
-3	5	2
-3	5.5	2
-3	6	1
-3	6.5	0
-3	7	0
-3	7.5	0
-3	8	0
-3	8.5	0
-3	9	0
-3	9.5	0
-3	10	0
-3	10.5	0
-3	11	0
-3	11.5	0
-3	12	0
-2.5	-12	0
-2.5	-11.5	0
-2.5	-11	0
-2.5	-10.5	0
-2.5	-10	0
-2.5	-9.5	0
-2.5	-9	0
-2.5	-8.5	0
-2.5	-8	1
-2.5	-7.5	1
-2.5	-7	2
-2.5	-6.5	3
-2.5	-6	4
-2.5	-5.5	3
-2.5	-5	6
-2.5	-4.5	4
-2.5	-4	14
-2.5	-3.5	8
-2.5	-3	14
-2.5	-2.5	25
-2.5	-2	14
-2.5	-1.5	22
-2.5	-1	11
-2.5	-0.5	10
-2.5	0	14
-2.5	0.5	8
-2.5	1	14
-2.5	1.5	11
-2.5	2	18
-2.5	2.5	12
-2.5	3	6
-2.5	3.5	6
-2.5	4	8
-2.5	4.5	8
-2.5	5	0
-2.5	5.5	4
-2.5	6	0
-2.5	6.5	0
-2.5	7	0
-2.5	7.5	0
-2.5	8	0
-2.5	8.5	0
-2.5	9	0
-2.5	9.5	0
-2.5	10	0
-2.5	10.5	0
-2.5	11	0
-2.5	11.5	0
-2.5	12	0
-2	-12	0
-2	-11.5	0
-2	-11	0
-2	-10.5	0
-2	-10	0
-2	-9.5	0
-2	-9	0
-2	-8.5	0
-2	-8	0
-2	-7.5	1
-2	-7	3
-2	-6.5	4
-2	-6	4
-2	-5.5	5
-2	-5	4
-2	-4.5	7
-2	-4	6
-2	-3.5	9
-2	-3	14
-2	-2.5	16
-2	-2	12
-2	-1.5	15
-2	-1	18
-2	-0.5	16
-2	0	17
-2	0.5	12
-2	1	16
-2	1.5	22
-2	2	12
-2	2.5	15
-2	3	6
-2	3.5	8
-2	4	3
-2	4.5	2
-2	5	4
-2	5.5	1
-2	6	1
-2	6.5	0
-2	7	0
-2	7.5	0
-2	8	0
-2	8.5	0
-2	9	0
-2	9.5	0
-2	10	0
-2	10.5	0
-2	11	0
-2	11.5	0
-2	12	0
-1.5	-12	0
-1.5	-11.5	0
-1.5	-11	0
-1.5	-10.5	0
-1.5	-10	0
-1.5	-9.5	0
-1.5	-9	0
-1.5	-8.5	1
-1.5	-8	2
-1.5	-7.5	2
-1.5	-7	1
-1.5	-6.5	5
-1.5	-6	2
-1.5	-5.5	0
-1.5	-5	3
-1.5	-4.5	5
-1.5	-4	7
-1.5	-3.5	10
-1.5	-3	17
-1.5	-2.5	15
-1.5	-2	17
-1.5	-1.5	6
-1.5	-1	9
-1.5	-0.5	14
-1.5	0	11
-1.5	0.5	11
-1.5	1	16
-1.5	1.5	16
-1.5	2	18
-1.5	2.5	14
-1.5	3	12
-1.5	3.5	7
-1.5	4	9
-1.5	4.5	0
-1.5	5	0
-1.5	5.5	1
-1.5	6	0
-1.5	6.5	0
-1.5	7	0
-1.5	7.5	0
-1.5	8	0
-1.5	8.5	0
-1.5	9	0
-1.5	9.5	0
-1.5	10	0
-1.5	10.5	0
-1.5	11	0
-1.5	11.5	0
-1.5	12	0
-1	-12	0
-1	-11.5	0
-1	-11	0
-1	-10.5	0
-1	-10	0
-1	-9.5	1
-1	-9	0
-1	-8.5	0
-1	-8	2
-1	-7.5	1
-1	-7	4
-1	-6.5	1
-1	-6	6
-1	-5.5	2
-1	-5	7
-1	-4.5	7
-1	-4	3
-1	-3.5	10
-1	-3	15
-1	-2.5	10
-1	-2	11
-1	-1.5	6
-1	-1	8
-1	-0.5	12
-1	0	15
-1	0.5	14
-1	1	12
-1	1.5	22
-1	2	22
-1	2.5	24
-1	3	15
-1	3.5	12
-1	4	2
-1	4.5	4
-1	5	1
-1	5.5	0
-1	6	0
-1	6.5	0
-1	7	0
-1	7.5	0
-1	8	0
-1	8.5	0
-1	9	0
-1	9.5	0
-1	10	0
-1	10.5	0
-1	11	0
-1	11.5	0
-1	12	0
-0.5	-12	0
-0.5	-11.5	0
-0.5	-11	0
-0.5	-10.5	0
-0.5	-10	0
-0.5	-9.5	0
-0.5	-9	3
-0.5	-8.5	1
-0.5	-8	0
-0.5	-7.5	1
-0.5	-7	2
-0.5	-6.5	3
-0.5	-6	5
-0.5	-5.5	5
-0.5	-5	3
-0.5	-4.5	7
-0.5	-4	8
-0.5	-3.5	6
-0.5	-3	12
-0.5	-2.5	14
-0.5	-2	11
-0.5	-1.5	14
-0.5	-1	19
-0.5	-0.5	8
-0.5	0	10
-0.5	0.5	22
-0.5	1	18
-0.5	1.5	27
-0.5	2	26
-0.5	2.5	16
-0.5	3	19
-0.5	3.5	10
-0.5	4	2
-0.5	4.5	0
-0.5	5	1
-0.5	5.5	1
-0.5	6	0
-0.5	6.5	1
-0.5	7	0
-0.5	7.5	0
-0.5	8	0
-0.5	8.5	0
-0.5	9	0
-0.5	9.5	0
-0.5	10	0
-0.5	10.5	0
-0.5	11	0
-0.5	11.5	0
-0.5	12	0
0	-12	0
0	-11.5	0
0	-11	0
0	-10.5	0
0	-10	0
0	-9.5	0
0	-9	1
0	-8.5	3
0	-8	1
0	-7.5	2
0	-7	2
0	-6.5	3
0	-6	4
0	-5.5	3
0	-5	3
0	-4.5	3
0	-4	2
0	-3.5	9
0	-3	7
0	-2.5	9
0	-2	11
0	-1.5	7
0	-1	10
0	-0.5	15
0	0	16
0	0.5	20
0	1	25
0	1.5	41
0	2	36
0	2.5	26
0	3	21
0	3.5	11
0	4	3
0	4.5	1
0	5	1
0	5.5	0
0	6	0
0	6.5	0
0	7	0
0	7.5	0
0	8	0
0	8.5	0
0	9	0
0	9.5	0
0	10	0
0	10.5	0
0	11	0
0	11.5	0
0	12	0
0.5	-12	0
0.5	-11.5	0
0.5	-11	0
0.5	-10.5	0
0.5	-10	0
0.5	-9.5	0
0.5	-9	0
0.5	-8.5	3
0.5	-8	1
0.5	-7.5	2
0.5	-7	4
0.5	-6.5	1
0.5	-6	0
0.5	-5.5	3
0.5	-5	2
0.5	-4.5	3
0.5	-4	7
0.5	-3.5	4
0.5	-3	3
0.5	-2.5	6
0.5	-2	8
0.5	-1.5	7
0.5	-1	6
0.5	-0.5	14
0.5	0	18
0.5	0.5	29
0.5	1	34
0.5	1.5	34
0.5	2	38
0.5	2.5	32
0.5	3	23
0.5	3.5	15
0.5	4	15
0.5	4.5	5
0.5	5	0
0.5	5.5	5
0.5	6	1
0.5	6.5	0
0.5	7	0
0.5	7.5	0
0.5	8	0
0.5	8.5	0
0.5	9	0
0.5	9.5	0
0.5	10	0
0.5	10.5	0
0.5	11	0
0.5	11.5	0
0.5	12	0
1	-12	0
1	-11.5	0
1	-11	0
1	-10.5	0
1	-10	0
1	-9.5	1
1	-9	0
1	-8.5	0
1	-8	2
1	-7.5	1
1	-7	1
1	-6.5	2
1	-6	1
1	-5.5	5
1	-5	4
1	-4.5	1
1	-4	3
1	-3.5	7
1	-3	7
1	-2.5	5
1	-2	9
1	-1.5	10
1	-1	12
1	-0.5	13
1	0	19
1	0.5	20
1	1	40
1	1.5	33
1	2	41
1	2.5	34
1	3	35
1	3.5	14
1	4	11
1	4.5	5
1	5	1
1	5.5	2
1	6	1
1	6.5	0
1	7	0
1	7.5	0
1	8	0
1	8.5	0
1	9	0
1	9.5	0
1	10	0
1	10.5	0
1	11	0
1	11.5	0
1	12	0
1.5	-12	0
1.5	-11.5	0
1.5	-11	0
1.5	-10.5	0
1.5	-10	0
1.5	-9.5	0
1.5	-9	1
1.5	-8.5	1
1.5	-8	4
1.5	-7.5	0
1.5	-7	1
1.5	-6.5	2
1.5	-6	2
1.5	-5.5	1
1.5	-5	4
1.5	-4.5	4
1.5	-4	6
1.5	-3.5	5
1.5	-3	5
1.5	-2.5	4
1.5	-2	11
1.5	-1.5	9
1.5	-1	7
1.5	-0.5	10
1.5	0	16
1.5	0.5	32
1.5	1	31
1.5	1.5	31
1.5	2	29
1.5	2.5	29
1.5	3	24
1.5	3.5	15
1.5	4	6
1.5	4.5	7
1.5	5	1
1.5	5.5	1
1.5	6	2
1.5	6.5	2
1.5	7	0
1.5	7.5	0
1.5	8	0
1.5	8.5	0
1.5	9	0
1.5	9.5	0
1.5	10	0
1.5	10.5	0
1.5	11	0
1.5	11.5	0
1.5	12	0
2	-12	0
2	-11.5	0
2	-11	0
2	-10.5	0
2	-10	0
2	-9.5	0
2	-9	0
2	-8.5	0
2	-8	2
2	-7.5	5
2	-7	2
2	-6.5	4
2	-6	3
2	-5.5	3
2	-5	3
2	-4.5	9
2	-4	5
2	-3.5	6
2	-3	5
2	-2.5	6
2	-2	9
2	-1.5	9
2	-1	5
2	-0.5	11
2	0	20
2	0.5	16
2	1	27
2	1.5	34
2	2	40
2	2.5	27
2	3	26
2	3.5	13
2	4	4
2	4.5	6
2	5	2
2	5.5	1
2	6	1
2	6.5	0
2	7	0
2	7.5	0
2	8	0
2	8.5	0
2	9	0
2	9.5	0
2	10	0
2	10.5	0
2	11	0
2	11.5	0
2	12	0
2.5	-12	0
2.5	-11.5	0
2.5	-11	0
2.5	-10.5	0
2.5	-10	0
2.5	-9.5	0
2.5	-9	0
2.5	-8.5	1
2.5	-8	0
2.5	-7.5	0
2.5	-7	4
2.5	-6.5	2
2.5	-6	2
2.5	-5.5	4
2.5	-5	7
2.5	-4.5	5
2.5	-4	5
2.5	-3.5	1
2.5	-3	3
2.5	-2.5	10
2.5	-2	9
2.5	-1.5	21
2.5	-1	16
2.5	-0.5	12
2.5	0	21
2.5	0.5	20
2.5	1	28
2.5	1.5	34
2.5	2	29
2.5	2.5	23
2.5	3	28
2.5	3.5	5
2.5	4	4
2.5	4.5	1
2.5	5	0
2.5	5.5	1
2.5	6	2
2.5	6.5	0
2.5	7	0
2.5	7.5	0
2.5	8	0
2.5	8.5	0
2.5	9	0
2.5	9.5	0
2.5	10	0
2.5	10.5	0
2.5	11	0
2.5	11.5	0
2.5	12	0
3	-12	0
3	-11.5	0
3	-11	0
3	-10.5	0
3	-10	0
3	-9.5	0
3	-9	1
3	-8.5	1
3	-8	0
3	-7.5	1
3	-7	3
3	-6.5	3
3	-6	2
3	-5.5	3
3	-5	6
3	-4.5	7
3	-4	8
3	-3.5	8
3	-3	5
3	-2.5	8
3	-2	11
3	-1.5	14
3	-1	19
3	-0.5	14
3	0	12
3	0.5	21
3	1	21
3	1.5	31
3	2	31
3	2.5	35
3	3	19
3	3.5	21
3	4	3
3	4.5	1
3	5	1
3	5.5	0
3	6	0
3	6.5	0
3	7	0
3	7.5	0
3	8	0
3	8.5	0
3	9	0
3	9.5	0
3	10	0
3	10.5	0
3	11	0
3	11.5	0
3	12	0
3.5	-12	0
3.5	-11.5	0
3.5	-11	0
3.5	-10.5	0
3.5	-10	0
3.5	-9.5	0
3.5	-9	0
3.5	-8.5	0
3.5	-8	3
3.5	-7.5	1
3.5	-7	2
3.5	-6.5	0
3.5	-6	0
3.5	-5.5	4
3.5	-5	0
3.5	-4.5	4
3.5	-4	7
3.5	-3.5	7
3.5	-3	10
3.5	-2.5	13
3.5	-2	10
3.5	-1.5	30
3.5	-1	15
3.5	-0.5	18
3.5	0	19
3.5	0.5	25
3.5	1	15
3.5	1.5	28
3.5	2	28
3.5	2.5	22
3.5	3	18
3.5	3.5	9
3.5	4	4
3.5	4.5	0
3.5	5	0
3.5	5.5	2
3.5	6	0
3.5	6.5	0
3.5	7	0
3.5	7.5	0
3.5	8	0
3.5	8.5	0
3.5	9	0
3.5	9.5	0
3.5	10	0
3.5	10.5	0
3.5	11	0
3.5	11.5	0
3.5	12	0
4	-12	0
4	-11.5	0
4	-11	0
4	-10.5	0
4	-10	0
4	-9.5	0
4	-9	0
4	-8.5	0
4	-8	2
4	-7.5	1
4	-7	1
4	-6.5	1
4	-6	3
4	-5.5	4
4	-5	4
4	-4.5	5
4	-4	8
4	-3.5	10
4	-3	14
4	-2.5	23
4	-2	27
4	-1.5	23
4	-1	22
4	-0.5	21
4	0	27
4	0.5	20
4	1	21
4	1.5	24
4	2	33
4	2.5	29
4	3	18
4	3.5	11
4	4	5
4	4.5	2
4	5	2
4	5.5	1
4	6	0
4	6.5	0
4	7	0
4	7.5	0
4	8	0
4	8.5	0
4	9	0
4	9.5	0
4	10	0
4	10.5	0
4	11	0
4	11.5	0
4	12	0
4.5	-12	0
4.5	-11.5	0
4.5	-11	0
4.5	-10.5	0
4.5	-10	0
4.5	-9.5	1
4.5	-9	0
4.5	-8.5	0
4.5	-8	1
4.5	-7.5	1
4.5	-7	1
4.5	-6.5	1
4.5	-6	2
4.5	-5.5	3
4.5	-5	3
4.5	-4.5	2
4.5	-4	5
4.5	-3.5	3
4.5	-3	18
4.5	-2.5	23
4.5	-2	29
4.5	-1.5	33
4.5	-1	29
4.5	-0.5	18
4.5	0	14
4.5	0.5	15
4.5	1	28
4.5	1.5	26
4.5	2	29
4.5	2.5	25
4.5	3	15
4.5	3.5	13
4.5	4	2
4.5	4.5	2
4.5	5	1
4.5	5.5	0
4.5	6	2
4.5	6.5	0
4.5	7	0
4.5	7.5	0
4.5	8	0
4.5	8.5	0
4.5	9	0
4.5	9.5	0
4.5	10	0
4.5	10.5	0
4.5	11	0
4.5	11.5	0
4.5	12	0
5	-12	0
5	-11.5	0
5	-11	0
5	-10.5	0
5	-10	0
5	-9.5	0
5	-9	0
5	-8.5	0
5	-8	0
5	-7.5	0
5	-7	1
5	-6.5	1
5	-6	2
5	-5.5	2
5	-5	2
5	-4.5	3
5	-4	9
5	-3.5	10
5	-3	14
5	-2.5	13
5	-2	31
5	-1.5	31
5	-1	33
5	-0.5	18
5	0	20
5	0.5	19
5	1	23
5	1.5	22
5	2	22
5	2.5	17
5	3	18
5	3.5	6
5	4	2
5	4.5	0
5	5	0
5	5.5	1
5	6	0
5	6.5	0
5	7	0
5	7.5	0
5	8	0
5	8.5	0
5	9	0
5	9.5	0
5	10	0
5	10.5	0
5	11	0
5	11.5	0
5	12	0
5.5	-12	0
5.5	-11.5	0
5.5	-11	0
5.5	-10.5	0
5.5	-10	0
5.5	-9.5	0
5.5	-9	0
5.5	-8.5	0
5.5	-8	0
5.5	-7.5	1
5.5	-7	3
5.5	-6.5	1
5.5	-6	2
5.5	-5.5	1
5.5	-5	2
5.5	-4.5	9
5.5	-4	5
5.5	-3.5	10
5.5	-3	21
5.5	-2.5	16
5.5	-2	29
5.5	-1.5	28
5.5	-1	22
5.5	-0.5	24
5.5	0	11
5.5	0.5	24
5.5	1	30
5.5	1.5	20
5.5	2	27
5.5	2.5	27
5.5	3	17
5.5	3.5	15
5.5	4	6
5.5	4.5	0
5.5	5	0
5.5	5.5	0
5.5	6	0
5.5	6.5	0
5.5	7	0
5.5	7.5	0
5.5	8	0
5.5	8.5	0
5.5	9	0
5.5	9.5	0
5.5	10	0
5.5	10.5	0
5.5	11	0
5.5	11.5	0
5.5	12	0
6	-12	0
6	-11.5	0
6	-11	0
6	-10.5	0
6	-10	0
6	-9.5	0
6	-9	0
6	-8.5	0
6	-8	0
6	-7.5	1
6	-7	3
6	-6.5	3
6	-6	6
6	-5.5	4
6	-5	4
6	-4.5	8
6	-4	10
6	-3.5	10
6	-3	6
6	-2.5	11
6	-2	10
6	-1.5	24
6	-1	19
6	-0.5	24
6	0	15
6	0.5	24
6	1	15
6	1.5	28
6	2	29
6	2.5	14
6	3	11
6	3.5	7
6	4	5
6	4.5	0
6	5	0
6	5.5	0
6	6	0
6	6.5	0
6	7	0
6	7.5	0
6	8	0
6	8.5	0
6	9	0
6	9.5	0
6	10	0
6	10.5	0
6	11	0
6	11.5	0
6	12	0
6.5	-12	0
6.5	-11.5	0
6.5	-11	0
6.5	-10.5	0
6.5	-10	0
6.5	-9.5	0
6.5	-9	0
6.5	-8.5	0
6.5	-8	0
6.5	-7.5	1
6.5	-7	3
6.5	-6.5	5
6.5	-6	4
6.5	-5.5	9
6.5	-5	6
6.5	-4.5	4
6.5	-4	5
6.5	-3.5	5
6.5	-3	13
6.5	-2.5	8
6.5	-2	7
6.5	-1.5	19
6.5	-1	18
6.5	-0.5	17
6.5	0	14
6.5	0.5	15
6.5	1	14
6.5	1.5	19
6.5	2	18
6.5	2.5	21
6.5	3	14
6.5	3.5	4
6.5	4	3
6.5	4.5	3
6.5	5	0
6.5	5.5	0
6.5	6	0
6.5	6.5	0
6.5	7	0
6.5	7.5	0
6.5	8	0
6.5	8.5	0
6.5	9	0
6.5	9.5	0
6.5	10	0
6.5	10.5	0
6.5	11	0
6.5	11.5	0
6.5	12	0
7	-12	0
7	-11.5	0
7	-11	0
7	-10.5	0
7	-10	0
7	-9.5	0
7	-9	0
7	-8.5	0
7	-8	0
7	-7.5	1
7	-7	1
7	-6.5	4
7	-6	7
7	-5.5	8
7	-5	5
7	-4.5	4
7	-4	3
7	-3.5	11
7	-3	7
7	-2.5	8
7	-2	4
7	-1.5	5
7	-1	23
7	-0.5	11
7	0	11
7	0.5	15
7	1	15
7	1.5	9
7	2	12
7	2.5	14
7	3	8
7	3.5	7
7	4	1
7	4.5	0
7	5	0
7	5.5	0
7	6	0
7	6.5	0
7	7	0
7	7.5	0
7	8	0
7	8.5	0
7	9	0
7	9.5	0
7	10	0
7	10.5	0
7	11	0
7	11.5	0
7	12	0
7.5	-12	0
7.5	-11.5	0
7.5	-11	0
7.5	-10.5	0
7.5	-10	0
7.5	-9.5	0
7.5	-9	0
7.5	-8.5	0
7.5	-8	1
7.5	-7.5	0
7.5	-7	2
7.5	-6.5	5
7.5	-6	8
7.5	-5.5	16
7.5	-5	12
7.5	-4.5	5
7.5	-4	4
7.5	-3.5	2
7.5	-3	4
7.5	-2.5	7
7.5	-2	9
7.5	-1.5	13
7.5	-1	10
7.5	-0.5	10
7.5	0	11
7.5	0.5	7
7.5	1	14
7.5	1.5	9
7.5	2	6
7.5	2.5	3
7.5	3	7
7.5	3.5	5
7.5	4	1
7.5	4.5	0
7.5	5	1
7.5	5.5	0
7.5	6	0
7.5	6.5	0
7.5	7	0
7.5	7.5	0
7.5	8	0
7.5	8.5	0
7.5	9	0
7.5	9.5	0
7.5	10	0
7.5	10.5	0
7.5	11	0
7.5	11.5	0
7.5	12	0
8	-12	0
8	-11.5	0
8	-11	0
8	-10.5	0
8	-10	0
8	-9.5	0
8	-9	0
8	-8.5	0
8	-8	0
8	-7.5	0
8	-7	2
8	-6.5	1
8	-6	8
8	-5.5	13
8	-5	20
8	-4.5	7
8	-4	6
8	-3.5	6
8	-3	4
8	-2.5	1
8	-2	7
8	-1.5	5
8	-1	7
8	-0.5	10
8	0	10
8	0.5	8
8	1	10
8	1.5	3
8	2	3
8	2.5	2
8	3	0
8	3.5	3
8	4	0
8	4.5	0
8	5	0
8	5.5	0
8	6	0
8	6.5	0
8	7	0
8	7.5	0
[truncated: 401 more rows]
